# Supplementary material for: Three-Dimensional Graphene Enhances Neural Stem Cell Proliferation Through Metabolic Regulation
Source: Front Bioeng Biotechnol. 2020 Jan 8;7:436. doi: 10.3389/fbioe.2019.00436 (PMC6961593; doi:10.3389/fbioe.2019.00436)
Supplement: Datasheet 1 — Metabolites change in three comparable groups. [file Data_Sheet_1.xlsx]

## Sheet: 3DG-TCPS
Output ID	Metabolites	Mass	RT(min)	VIP	p-value	FC(3DG/TCPS)	AVERAGE(3DG)	AVERAGE(TCPS)	3DG-1	3DG-2	3DG-3	3DG-4	3DG-5	3DG-6	TCPS-1	TCPS-2	TCPS-3	TCPS-4	TCPS-5	TCPS-6
C02494	1-Methyladenosine	206	23.0425	1.55361	6.73169e-09	0	0	0.763777	0	0	0	0	0	0	0.686506	0.757874	0.764534	0.68639	0.967275	0.720081
C00020	Adenosine 5-monophosphate	169	27.513	1.55321	5.44918e-07	0	0	0.661698	0	0	0	0	0	0	0.75697	0.723593	0.447838	0.850447	0.571008	0.62033
C05443	cholecalciferol	211	28.8665	1.1468	0.0146082	0	0	0.147913	0	0	0	0	0	0	0	0.154227	0.194119	0.265009	0.27412	0
C07729	dibenzofuran	169	6.27503	1.10304	0.0240292	0	0	0.16748	0	0	0	0	0	0	0.158998	0.366986	0	0.319692	0	0.159203
*	Diglycerol	205	26.1866	1.10925	0.0125369	0	0	0.114442	0	0	0	0	0	0	0.211362	0.137282	0	0	0.185583	0.152423
C01493	farnesol	107	29.6553	1.31881	0.000712717	0	0	0.345585	0	0	0	0	0	0	0.476463	0.346595	0	0.452713	0.422733	0.375006
C00031	glucose	323	9.19881	1.31727	0.00325474	0	0	3.90283	0	0	0	0	0	0	4.87449	6.14558	0	6.134	1.79278	4.47013
C01586	Hippuric acid	206	23.1471	1.55374	7.30792e-08	0	0	1.59271	0	0	0	0	0	0	1.28271	1.59483	1.43884	1.52003	2.11156	1.60831
*	MALONAMIDE	58	5.13425	1.11102	0.0125136	0	0	2.0554	0	0	0	0	0	0	3.36701	0	3.77545	0	2.70721	2.48272
*	O-phosphonothreonine	299	19.1557	1.55318	0.00166903	0	0	2.87122	0	0	0	0	0	0	1.27174	1.81626	2.94398	2.99456	5.96173	2.23905
C00581	glycocyamine（胍基乙酸）	73	9.59837	1.03189	3.37897e-06	0.0287978	1.21268	42.1101	1.56376	1.302	1.23539	1.21814	0	1.95677	34.7551	29.3943	41.8658	49.8674	59.2336	37.5447
C05437	Zymosterol	327	29.2734	1.07083	2.57036e-09	0.0293622	0.148642	5.06236	0.159971	0.140222	0.118482	0.196012	0.277166	0	5.41772	4.45281	5.2755	5.54441	5.53617	4.14756
C00219	arachidonic acid（花生四烯酸）	107	21.6492	1.25083	4.19507e-05	0.0571116	0.0315771	0.552901	0.0430539	0.0681401	0.0782684	0	0	0	0.287493	0.591663	0.410738	0.712183	0.76979	0.54554
C00093	D-(glycerol 1-phosphate)	299	12.0096	1.54781	7.85647e-08	0.0787438	6.34939	80.6335	7.9432	6.8715	6.24953	5.76473	5.82473	5.44264	72.3233	69.4929	76.9119	95.0128	99.4277	70.6323
*	beta-Glycerophosphoric acid	299	11.4768	1.02355	6.45344e-09	0.0900656	0.342776	3.80585	0.626269	0	0	0.439731	0.547893	0.442762	3.3279	3.83236	3.75489	4.39972	4.04466	3.47555
C00097	L-cysteine	143	9.30087	1.52399	1.91846e-05	0.0927018	0.436378	4.70733	0.378765	0.309561	0.306292	0.451904	0.518849	0.652896	3.55414	3.60546	5.08445	5.65753	6.82294	3.51944
C00137	myo-inositol	217	17.186	1.5331	2.24162e-05	0.118581	103.214	870.414	123.728	103.603	112.023	95.9518	93.2518	90.729	774.592	602.846	732.026	811.328	1321.93	979.768
*	(2R,3S)-2-hydroxy-3-isopropylbutanedioic acid	191	20.764	1.06593	0.00483539	0.119754	0.0358663	0.2995	0	0.0949185	0.120279	0	0	0	0	0.271183	0.453274	0.44788	0.377502	0.247162
C00187	cholesterol	121	28.7228	1.51683	1.55759e-07	0.12411	1.19531	9.63107	0.915825	0.807364	0.692925	1.2235	1.67212	1.86015	10.7684	8.22594	10.1379	10.384	11.0379	7.23232
C03619	Methyl-beta-D-galactopyranoside	204	12.841	1.34998	0.000606674	0.145964	1.86512	12.778	0	11.1907	0	0	0	0	9.36512	15.9464	10.902	15.4325	14.8517	10.17
C00116	glycerol（甘油）	205	11.8431	1.53802	6.52623e-07	0.150353	1.4689	9.76968	1.18635	1.42122	1.37203	1.32172	2.00887	1.50322	8.21491	8.09997	11.4022	12.5649	9.50951	8.8266
C02679	lauric acid	117	10.5632	1.13499	0.014001	0.18457	0.26545	1.43821	0	0	0	0	1.5927	0	0	1.92862	1.76013	1.69177	1.70069	1.54803
C00346	O-Phosphorylethanolamine	299	12.3301	1.09221	6.16151e-06	0.213937	0.622904	2.91162	1.09974	0.927428	0.972826	0.73743	0	0	3.3162	3.07443	2.42244	3.43236	2.6787	2.5456
*	3-Phenyllactic acid	193	9.66247	1.09889	0.00012086	0.226728	0.203013	0.895401	0	0.46892	0	0	0.416338	0.332818	0.829667	0.86361	0.749917	0.736412	1.12332	1.06948
C00483	tyramine	179	10.3845	1.35291	0.00760633	0.304813	0.13253	0.43479	0.161604	0.141961	0.139153	0.127507	0.161402	0.0635515	0.864051	0.459018	0.350404	0.333123	0.266635	0.335509
*	Cysteinylglycine	149	15.0752	1.11889	0.0119514	0.344972	1.37415	3.98337	0.772958	0.50509	1.73992	2.74772	0.389731	2.08947	7.66067	3.8328	3.16083	3.26369	3.44973	2.53249
*	Tagatose	217	13.67	1.48142	3.71517e-07	0.354071	9.03926	25.5295	5.77574	9.17707	6.80004	7.98141	11.3743	13.127	24.3916	29.1959	24.5911	26.1931	23.3865	25.4186
C00122	fumaric acid（富马酸）	143	6.80658	1.44607	2.68595e-06	0.369881	0.45221	1.22258	0.322329	0.295699	0.28837	0.51141	0.645733	0.649718	1.25275	1.21929	1.14121	1.21367	1.39909	1.10947
C12518	glutaraldehyde	80	6.76476	1.1383	0.0214695	0.442112	0.776622	1.75662	0	0	0	1.36774	1.63412	1.65787	1.69845	1.6518	2.0442	1.98402	1.63452	1.52672
C01602	ornithine（鸟氨酸）	102	5.64247	1.21629	0.00665822	0.498264	106.731	214.205	25.0869	60.9731	45.4879	136.342	189.63	182.864	188.633	229.697	243.596	240.41	202.946	179.948
C00794	sorbitol	217	24.7464	1.1211	0.0225103	0.517156	0.571217	1.10454	0.130387	0.31209	0.499974	0.612563	0.495275	1.37701	1.41506	1.03345	0.924099	1.32109	0.838887	1.09462
C05145	3-Aminoisobutyric acid	155	5.15124	1.21121	0.0163446	0.52241	1.02485	1.96178	0.379014	0.624248	0.372125	1.20304	1.98775	1.58294	1.24321	2.04963	2.53942	2.13592	1.93588	1.86661
C00037	glycine甘胺酸	102	5.50062	1.21663	0.00951493	0.527827	69.7281	132.104	20.889	39.2805	30.6369	88.1502	121.908	117.504	126.822	141.017	147.303	147.104	121.832	108.546
C00632	3-Hydroxyanthranilic acid	282	11.0764	1.26978	0.00393084	0.528382	3.62579	6.86206	1.75402	2.29593	1.69024	4.50891	5.9048	5.60083	6.27834	6.8928	6.24766	8.52966	6.84003	6.38388
C02497	2-Butyne-1,4-diol	282	7.96473	1.24202	0.00520503	0.540239	0.117526	0.217545	0.0624771	0.0624707	0.0651565	0.162262	0.155964	0.196827	0.212216	0.256112	0.219568	0.251827	0.178773	0.186774
C01083	trehalose（海藻糖）	217	23.5625	1.10475	0.0151145	0.573369	13.8916	24.2281	5.22272	17.1869	12.6005	14.585	15.8837	17.8711	16.6202	34.9232	20.8118	28.8497	17.0014	27.1625
C00149	L-Malic acid	190	8.46679	1.12941	0.0103866	0.576142	2.41088	4.18453	0.995373	2.69663	2.33655	2.10012	3.06083	3.27577	3.84914	5.86608	4.04048	5.07923	2.81053	3.4617
C00490	Itaconic acid	167	6.70097	1.21695	0.0135916	0.586339	2.06443	3.52088	1.01571	1.2683	0.968922	2.50992	3.2333	3.39043	3.77788	3.81223	3.63886	3.87884	3.16302	2.85447
*	4-Vinylphenol dimer	192	5.60422	1.22857	0.0109443	0.589006	28.7133	48.7487	14.7613	17.3872	14.2297	35.5379	45.3799	44.9837	50.7873	50.1316	50.1001	55.3005	44.3877	41.785
C01496	fructose	217	22.5768	1.04695	0.0269834	0.592893	1.81881	3.06768	0.678036	1.62371	1.98034	1.40138	1.79023	3.43914	4.15951	3.78906	2.67217	2.81482	2.1676	2.80293
C16435	proline	142	6.19975	1.39052	0.000517445	0.600438	195.605	325.771	232.55	190.7	209.894	186.572	171.399	182.515	310.978	257.796	293.623	299.428	420.371	372.429
C00811	4-hydroxycinnamic acid	175	15.7871	1.09585	0.0430487	0.604817	0.804676	1.33045	0.949301	0.448622	0.372101	0.651188	0.79807	1.60878	1.87535	1.21261	1.46317	1.18694	1.35159	0.893022
C01606	phthalic acid	341	11.1624	1.18498	0.022815	0.60528	0.384249	0.634827	0.18609	0.221712	0.226169	0.451793	0.616516	0.603212	0.810528	0.632872	0.567385	0.695025	0.625243	0.477911
C01601	Pelargonic acid	83	6.9584	1.19252	0.0237493	0.610031	5.41385	8.87471	3.94604	3.52376	2.73868	5.37041	9.03634	7.86784	6.45669	8.78875	11.9017	10.0377	8.67353	7.38992
C00392	mannitol	205	14.592	1.03465	0.0322979	0.611048	63.9699	104.689	23.0767	86.0734	57.6816	53.1778	74.7679	89.0423	75.5786	160.921	100.511	117.413	77.5872	96.1227
C00089	sucrose	217	23.721	1.08624	0.0106328	0.623037	5.95565	9.55906	8.72316	6.82763	3.94946	3.61097	5.93987	6.68278	6.4277	11.7862	8.00095	10.9341	10.9788	9.22669
C03766	4-Hydroxybenzyl cyanide	205	11.6734	1.15079	0.00988798	0.63167	0.248171	0.39288	0.288293	0.336007	0.209263	0.352214	0.159227	0.144019	0.358561	0.320339	0.330926	0.469908	0.411959	0.465587
*	N-Methyl-DL-alanine	130	6.44092	1.19979	0.0163157	0.632118	54.3685	86.01	31.9515	35.1453	29.6968	68.4046	78.4289	82.5837	102.043	87.7385	91.6279	83.8304	79.9438	70.8765
C00431	5-Aminovaleric acid	175	7.57509	1.19015	0.0247874	0.633725	8.50842	13.4261	4.97399	5.1507	4.17406	10.1241	13.5912	13.0364	14.4614	14.2016	14.9676	14.0569	11.828	11.0408
C00993	D-alanyl-D-alanine	116	5.38729	1.19319	0.0218488	0.642646	88.3642	137.5	52.2833	56.9543	44.9578	106.984	133.432	135.574	155.141	143.687	147.896	136.478	126.256	115.546
C00986	1,3-diaminopropane	175	8.15898	1.16059	0.0386413	0.675007	140.568	208.247	91.7108	87.9826	73.4923	164.251	213.962	212.01	233.039	225.364	225.108	215.8	182.72	167.45
C05659	5-Methoxytryptamine	175	7.81613	1.15746	0.0400247	0.6781	105.022	154.876	70.2362	65.6336	54.8259	121.713	160.164	157.558	175.338	167.737	167.01	159.01	135.616	124.547
C00429	5,6-dihydrouracil	175	8.38315	1.17915	0.0365339	0.686426	1.94519	2.83379	1.2192	1.32118	1.10596	2.17622	2.91979	2.92876	2.85088	3.07496	3.11388	3.05483	2.5038	2.40437
C00262	hypoxanthine	143	12.6794	1.18108	0.0023641	0.697743	0.921539	1.32074	1.09038	0.968489	0.547895	0.917437	1.03357	0.971464	1.08977	1.48948	1.46808	1.29254	1.32152	1.26306
C06474	3,6-Anhydro-D-galactose（脱水-d-半乳糖）	205	12.7451	1.12893	0.0138702	0.726146	11.481	15.8109	14.7144	10.8373	7.03522	10.9862	12.224	13.0891	18.1024	18.6012	17.0131	14.3473	14.172	12.6297
*	Methoxamedrine	116	6.15534	1.14995	0.0420431	0.774302	5.28907	6.83076	4.12468	3.96315	3.6972	6.17733	7.15596	6.6161	6.96127	6.61821	7.47963	7.14968	6.87401	5.90175
*	threonine	118	7.22035	1.07325	0.0384404	0.835184	15.141	18.1289	18.6825	15.0615	16.5372	14.1565	13.1247	13.2836	16.1917	15.0846	18.988	18.0834	21.1484	19.2776
*	3-Cyanoalanine（3-氰丙氨酸）	141	7.06021	1.13597	0.00857456	1.27888	3.33592	2.60847	3.25618	3.41233	2.68537	3.5376	3.61034	3.51374	3.01723	2.75122	2.88025	2.75418	2.40575	1.8422
*	Glucose-1-phosphate	217	8.27992	1.22718	0.0279762	1.34351	54.6627	40.6864	74.9545	62.3167	56.86	49.8807	41.8996	42.0644	46.9838	41.8003	40.5719	36.4594	37.5201	40.7828
C16433	aspartic acid(天冬氨酸)	204	8.86203	1.07434	0.0144172	1.37189	0.915666	0.667448	1.19739	0.795229	0.881612	0.838098	0.856724	0.924938	0.402388	0.822383	0.771969	0.675255	0.696764	0.635929
*	N-Carbamylglutamate（氨基甲酰氟)	114	9.53384	1.18326	0.0332993	1.42629	2.77687	1.94691	3.98298	3.02471	3.09806	2.65932	1.90293	1.99323	2.32075	1.58048	1.80757	1.75178	2.12796	2.09293
C16438	asparagine天冬酰胺	141	8.11693	1.28181	0.0149003	1.45438	27.6849	19.0355	39.7877	30.5181	28.9206	25.0221	20.7906	21.0702	20.1683	17.782	18.8351	17.8052	20.2785	19.3438
*	Isopropyl-beta-D-thiogalactopyranoside	217	15.0208	1.18801	0.0159951	1.51725	45.8094	30.1923	56.1908	49.4643	59.7221	40.7675	34.6963	34.0153	20.8467	26.9982	28.0927	30.1555	31.9977	43.0629
*	O-methylthreonine（甲苏氨酸）	128	10.6756	1.3788	0.000919624	1.57228	1.86813	1.18816	2.33315	1.7714	1.96682	1.67102	1.86168	1.60469	1.6762	1.14955	1.07865	1.10228	1.12765	0.99465
C00314	pyridoxine（吡哆醇）	282	14.0275	1.42196	0.000471556	1.61736	1.61125	0.996224	1.99756	1.57244	1.93674	1.38995	1.40119	1.36961	0.863699	0.982297	1.0007	0.984508	1.0848	1.06134
C01596	Maleamate	84	11.2787	1.48691	1.12315e-06	1.78562	8.34163	4.67156	8.89753	7.58694	7.72884	8.79602	9.24901	7.79143	4.23191	4.07474	5.14	5.07129	5.08529	4.42611
*	allose（阿洛糖）	205	13.321	1.33817	0.00110295	1.80445	3.51792	1.94958	4.10695	3.71402	4.43307	3.33127	2.54832	2.97391	1.30785	1.87745	1.98273	2.01242	1.75849	2.75852
C00092	glucose-6-phosphate	217	20.8796	1.23496	0.00665232	1.82296	1.15232	0.632116	1.32275	1.28112	1.61772	0.946519	0.69863	1.04718	0.897705	0.798457	0.44657	0.668711	0.525684	0.455569
C08250	Sophorose（α-葡糖-β-葡糖苷）	204	16.1759	1.35551	0.00816398	1.88764	88.3229	46.7901	146.91	83.4045	93.4087	74.4788	65.3927	66.3433	46.5543	47.3256	44.2902	42.7589	44.4929	55.3187
*	tetracosane（二十四碳烷）	57	12.7929	1.2821	0.00288777	1.966	55.8318	28.3987	49.7525	66.598	63.5306	75.2734	29.5692	50.267	27.0354	38.9921	28.8809	26.4755	27.1071	21.9015
C00082	tyrosine（酪氨酸）	179	14.7504	1.45305	0.000282076	1.96766	28.55	14.5096	38.4195	28.9814	32.6278	25.5062	23.3492	22.4156	15.0403	12.903	12.9204	13.8908	16.1362	16.167
C02057	phenylalanine（苯基丙氨酸）	192	10.2135	1.48917	3.76266e-05	2.01154	133.697	66.4651	170.99	133.005	148.695	124.923	114.422	110.147	63.9906	61.2385	64.1668	62.3153	73.9772	73.1021
C16436	valine（缬氨酸）	145	5.19781	1.52105	4.49916e-07	2.03715	68.8023	33.7738	81.031	66.4965	73.1226	66.0806	62.5773	63.5057	31.4582	31.427	32.9191	32.9422	37.1798	36.7162
C02814	1,2,4-Benzenetriol（苯三酚）	342	10.702	1.29086	0.00268275	2.10458	12.4394	5.91063	12.6952	11.0234	10.667	14.2498	10.4199	15.5808	12.5458	6.56946	4.99623	4.14063	3.70363	3.50802
*	Fructose 2,6-biphosphate degr prod	116	16.2967	1.12924	0.043775	2.13453	0.913444	0.427937	1.19123	1.21526	1.28311	0.691104	0.481933	0.618029	1.16443	0.362197	0.408756	0.22405	0.12456	0.283623
C06424	Myristic Acid（十二烷酸）	145	13.3812	1.34008	0.000621832	2.15359	3.41316	1.58487	3.50999	3.35159	2.82397	3.09631	4.35985	3.33722	2.93271	1.19592	1.32675	1.08022	0.985302	1.98832
C00073	methionine（蛋氨酸）	177	8.87474	1.47023	6.87529e-05	2.29186	9.10588	3.97314	11.6272	9.26046	10.7089	8.80287	7.02059	7.21527	3.3097	3.61992	3.80255	3.70827	4.63046	4.76797
C00078	tryptophan（色氨酸））	202	19.1433	1.41913	0.000662267	2.32517	52.2024	22.451	70.6819	54.0391	67.4434	45.1131	38.4139	37.5227	20.2431	17.789	19.8546	21.2885	28.2331	27.2976
C00327	citrulline（瓜氨酸）	143	12.9734	1.39828	0.0050867	2.48426	2.35757	0.949003	3.93359	2.79459	2.65593	1.82445	1.45502	1.48184	0.968395	1.01113	0.874017	0.83201	0.94004	1.06843
C00249	palmitic acid（棕榈酸）	145	16.5192	1.30593	0.00204342	2.60649	122.66	47.0593	118.894	136.063	169.093	154.809	53.8307	103.269	79.2594	52.8779	44.2947	40.0712	36.6513	29.2011
C00065	serine丝氨酸	204	6.90542	1.48341	1.60484e-06	2.68709	210.176	78.2168	255.189	207.888	227.6	200.653	185.632	184.092	75.1218	59.4744	67.6948	69.722	107.25	90.038
C16440	lysine（赖氨酸）	175	14.5099	1.46363	0.000477344	2.79761	80.0329	28.6076	116.93	85.5874	97.5933	68.3407	56.3309	55.4155	25.6375	25.8052	26.1901	27.3865	33.0367	33.5897
*	gluconic acid（葡萄糖酸）	205	15.1753	1.36764	0.000368798	2.8037	3.21043	1.14507	4.23836	3.64321	3.92604	2.34182	1.99602	3.11715	1.0771	1.43322	1.47793	0.908371	0.581166	1.39264
C16434	Isoleucine（异亮氨酸）	158	6.11671	1.51915	1.15581e-07	3.14704	402.945	128.039	481.37	390.637	433.777	384.66	359.533	367.691	112.877	107.213	118.419	122.814	162.132	144.782
C01598	Melatonin（褪黑激素）	217	19.4665	1.10411	0.0218591	3.16412	0.485371	0.153398	0.653004	0.622534	0.578238	0.537983	0.205312	0.315153	0	0	0.486994	0	0.433396	0
C01530	stearic acid（硬脂酸）	341	19.7339	1.3179	0.00175467	3.33374	380.65	114.181	374.199	439.96	517.128	510.196	131.428	310.989	210.4	130.122	102.863	92.141	82.1929	67.369
C00864	pantothenic acid（泛酸）	201	15.5685	1.14263	0.000130643	5.36449	1.2793	0.238475	1.58771	1.33244	1.4256	1.19667	1.08885	1.0445	0	0.726182	0	0.704665	0	0
*	4-HYDROXYPYRIDINE（羟基吡啶）	137	10.8933	1.0965	0.0141463	5.93988	0.182924	0.030796	0.289182	0	0.209019	0.153311	0.244866	0.201169	0	0	0.184776	0	0	0
C00725	lipoic acid（硫辛酸）	123	9.37946	1.09252	0.013614	8.21219	0.498553	0.060709	0	0.345114	0.382446	0.704203	0.933792	0.625764	0.364254	0	0	0	0	0
C00547	noradrenaline（去甲肾上腺素）	174	17.7485	1.34057	1.13553e-05	10.019	2.03772	0.203386	1.89593	2.04226	2.52405	1.92636	1.80494	2.03277	0	1.22031	0	0	0	0
C01066	1,3-Cyclohexanedione	82	28.3143	1.24687	0.0133498	#DIV/0!	0.341709	0	0.361457	0.634943	0.507322	0.546532	0	0	0	0	0	0	0	0
C03203	1-Hydroxy-2-naphthoic acid	185	23.6166	1.34505	0.004575	#DIV/0!	0.228993	0	0.0939676	0.359426	0.357945	0.349413	0	0.213204	0	0	0	0	0	0
*	2-ketoadipate	170	9.47828	1.55194	0.00085297	#DIV/0!	0.542074	0	0.188882	0.401521	1.00324	0.635082	0.64016	0.383557	0	0	0	0	0	0
*	5-Hydroxyindole-2-carboxylic acid	217	18.1972	1.5519	0.000162299	#DIV/0!	0.736799	0	0.988509	0.881185	0.788935	1.02163	0.229444	0.511092	0	0	0	0	0	0
*	Aconitic Acid（丙酮酸）	104	7.59905	1.55343	1.58011e-06	#DIV/0!	1.68651	0	1.24567	1.41751	1.29301	1.93965	2.06097	2.16226	0	0	0	0	0	0
C01474	Alizarin	370	23.4716	1.34565	0.000883051	#DIV/0!	2.16611	0	2.27508	2.2526	2.37038	2.77939	0	3.31924	0	0	0	0	0	0
C01595	linoleic acid	129	8.82104	1.55218	0.000109474	#DIV/0!	1.81884	0	2.19314	2.45504	1.7361	2.53838	0.675313	1.31507	0	0	0	0	0	0
*	methyl octadecanoate	204	17.8367	1.24778	0.0108949	#DIV/0!	0.229077	0	0.366715	0.314758	0.307573	0.385416	0	0	0	0	0	0	0	0
C01807	mucic acid	299	9.35742	1.55261	3.05033e-05	#DIV/0!	0.0866395	0	0.0655038	0.0765039	0.0582061	0.103948	0.13809	0.077585	0	0	0	0	0	0
*	S-carboxymethylcysteine	235	12.0395	1.34825	0.00090042	#DIV/0!	1.85202	0	2.33552	2.26242	2.01948	2.78343	0	1.71124	0	0	0	0	0	0
C00751	squalene	191	27.8084	1.24691	0.0117474	#DIV/0!	0.480519	0	0.570678	0.793237	0.691579	0.827621	0	0	0	0	0	0	0	0
*	trans-3,5-Dimethoxy-4-hydroxycinnamaldehyde	174	15.2165	1.55238	8.20425e-05	#DIV/0!	1.09456	0	1.4795	1.24525	1.09831	1.49799	0.389295	0.857016	0	0	0	0	0	0

## Sheet: 2DG-TCPS
Output ID	Metabolites	Mass	RT(min)	VIP	p-value	FC(2DG/TCPS)	AVERAGE(2DG)	AVERAGE(TCPS)	2DG-1	2DG-2	2DG-3	2DG-4	2DG-5	2DG-6	TCPS-1	TCPS-2	TCPS-3	TCPS-4	TCPS-5	TCPS-6
*	Methyl Phosphate 甲基	241	9.10225	1.4694	0.0164459	0	0	1.27867	0	0	0	0	0	0	2.58831	2.15209	0	0	1.69423	1.23737
C00768	histidine	154	14.4189	1.10353	0.0304468	0.234203	4.75178	20.2891	0	0	9.65077	0	0	18.8599	18.3795	14.9449	0	20.2468	32.7063	35.4575
C00020	Adenosine 5-monophosphate	169	27.513	1.34511	0.00251181	0.311194	0.205916	0.661698	0	0.430566	0	0.525045	0	0.279888	0.75697	0.723593	0.447838	0.850447	0.571008	0.62033
C03619	Methyl-beta-D-galactopyranoside	204	12.841	1.89564	4.56232e-05	0.317871	4.06174	12.778	2.63398	3.96015	3.085	4.67273	5.40617	4.61242	9.36512	15.9464	10.902	15.4325	14.8517	10.17
*	O-phosphonothreonine	299	19.1557	1.15278	0.0269957	0.327946	0.941606	2.87122	0	0.90261	0	1.64922	1.48262	1.61519	1.27174	1.81626	2.94398	2.99456	5.96173	2.23905
*	5-Hydroxyindole-3-acetic acid	134	16.4098	1.24233	0.00658479	0.390134	0.178965	0.458726	0	0.388967	0.28961	0.39521	0	0	0.466525	0.433828	0.475184	0.435475	0.480041	0.461304
C03766	4-Hydroxybenzyl cyanide	205	11.6734	1.27035	0.0157456	0.408364	0.160438	0.39288	0	0	0.260884	0.278078	0	0.423666	0.358561	0.320339	0.330926	0.469908	0.411959	0.465587
C02287	Tartronic acid	341	15.7686	1.26361	0.0173347	0.417766	0.0913916	0.218763	0	0.175447	0.170796	0	0	0.202106	0.280216	0.262642	0.193864	0.216041	0.178123	0.181691
C00219	arachidonic acid	107	21.6492	1.52052	0.0164628	0.494956	0.273662	0.552901	0.114262	0.202371	0.271753	0.183673	0.31808	0.551833	0.287493	0.591663	0.410738	0.712183	0.76979	0.54554
C02076	Sedoheptulose景天庚酮糖	204	15.5938	1.02362	0.0452622	0.542839	1.02537	1.88889	0	1.29775	0.795156	1.3717	1.29572	1.39186	1.20249	3.18795	1.91211	2.22753	1.29383	1.50946
C00093	D-(glycerol 1-phosphate)	299	12.0096	1.53746	0.00701354	0.639306	51.5495	80.6335	33.4547	59.9602	41.4377	71.8319	36.4144	66.1979	72.3233	69.4929	76.9119	95.0128	99.4277	70.6323
C05437	Zymosterol	327	29.2734	1.49375	0.0054978	0.645471	3.26761	5.06236	2.70606	3.13031	1.74741	4.96662	3.15645	3.89881	5.41772	4.45281	5.2755	5.54441	5.53617	4.14756
*	beta-Glycerophosphoric acid	299	11.4768	1.45209	0.00463114	0.663135	2.52379	3.80585	0.989802	2.85731	2.70537	3.10854	2.56319	2.91852	3.3279	3.83236	3.75489	4.39972	4.04466	3.47555
C00354	D-Fructose 1,6-bisphosphate	299	22.0442	1.37322	0.0290103	0.687092	3.07844	4.48038	2.87947	3.3421	2.00691	4.14871	2.57823	3.5152	5.77301	5.45254	4.5279	4.81829	3.17685	3.13372
C00187	cholesterol	121	28.7228	1.25113	0.0495889	0.730525	7.03574	9.63107	5.25169	7.03293	4.02312	10.8941	6.76069	8.25186	10.7684	8.22594	10.1379	10.384	11.0379	7.23232
C00078	tryptophan	202	19.1433	1.50073	0.0258241	0.761039	17.0861	22.451	13.7413	15.3628	15.9115	17.6158	18.8195	21.0657	20.2431	17.789	19.8546	21.2885	28.2331	27.2976
C00262	hypoxanthine次黄嘌呤	143	12.6794	1.52315	0.0124099	0.78635	1.03857	1.32074	0.699734	1.02973	1.10553	1.07937	1.14132	1.17572	1.08977	1.48948	1.46808	1.29254	1.32152	1.26306
*	threonine	118	7.22035	1.52031	0.00549821	0.788136	14.2881	18.1289	15.4561	14.8748	14.1318	15.0433	11.3281	14.8944	16.1917	15.0846	18.988	18.0834	21.1484	19.2776
C00327	citrulline	143	12.9734	1.28297	0.0460023	0.808109	0.766898	0.949003	0.454248	0.689713	0.812144	0.879629	0.817187	0.948465	0.968395	1.01113	0.874017	0.83201	0.94004	1.06843
C00303	glutamine	155	8.3089	1.50262	0.00868175	0.829488	284.009	342.391	317.874	300.75	283.826	294.601	218.782	288.221	377.816	312.86	354.96	312.77	365.701	330.237
C16440	lysine	175	14.5099	1.5592	0.0134429	0.830148	23.7486	28.6076	23.871	22.3311	23.0087	23.8091	23.0102	26.4613	25.6375	25.8052	26.1901	27.3865	33.0367	33.5897
C00314	pyridoxine	282	14.0275	1.53945	0.0151906	0.850718	0.847505	0.996224	0.768634	0.770538	0.802917	0.820944	0.901859	1.02014	0.863699	0.982297	1.0007	0.984508	1.0848	1.06134
C00082	tyrosine	179	14.7504	1.49729	0.0178296	0.854202	12.3941	14.5096	13.4059	11.6816	11.0942	11.85	12.5033	13.8299	15.0403	12.903	12.9204	13.8908	16.1362	16.167
C16438	asparagine	141	8.11693	1.53306	0.0072212	0.863353	16.4343	19.0355	13.4925	17.1872	16.2253	16.886	16.8835	17.9316	20.1683	17.782	18.8351	17.8052	20.2785	19.3438
C00302	glutamic acid	128	10.0947	1.50868	0.00603169	0.875421	4.08488	4.66619	4.18509	4.23788	3.62254	4.52519	3.84599	4.09258	4.78328	4.33953	4.49925	5.10623	4.6222	4.64664
C02057	phenylalanine苯丙氨酸	192	10.2135	1.49391	0.0221761	0.889029	59.0894	66.4651	61.5209	56.5182	54.2648	58.1101	59.568	64.5542	63.9906	61.2385	64.1668	62.3153	73.9772	73.1021
C16436	valine	145	5.19781	1.43272	0.0324416	0.914732	30.8939	33.7738	30.645	30.0252	30.2216	29.7793	31.6001	33.0925	31.4582	31.427	32.9191	32.9422	37.1798	36.7162
C00429	5,6-dihydrouracil二氢尿嘧啶	175	8.38315	1.33916	0.0378862	1.12425	3.1859	2.83379	2.92891	3.18348	3.28636	3.40001	3.31322	3.00343	2.85088	3.07496	3.11388	3.05483	2.5038	2.40437
C00986	1,3-diaminopropane二氨基丙烷	175	8.15898	1.29113	0.040999	1.13769	236.92	208.247	216.766	253.246	246.771	243.106	235.195	226.437	233.039	225.364	225.108	215.8	182.72	167.45
C02993	kyotorphin京都酚	130	19.3029	1.16244	0.0374098	1.45149	83.2609	57.3626	39.2948	89.5603	90.0395	89.379	104.99	86.3022	58.9099	77.7892	64.7126	58.088	46.492	38.1837
C00449	saccharopine酵母氨酸	204	22.5901	1.28877	0.0165507	1.52754	1.20217	0.787001	0.796767	1.19408	1.22396	1.14226	1.35389	1.50209	0.840058	1.18111	0.866512	0.832415	0.58572	0.41619
*	p-Anisic acid对甲氧基苯甲酸	197	23.4557	1.23313	0.0108662	2.61042	0.420099	0.160932	0.567177	0.374197	0.36281	0.284463	0.435059	0.496888	0.324732	0	0	0.320142	0	0.320717
C00009	phosphate	179	5.85619	1.60972	0.000813695	3.44678	72.0466	20.9026	78.3106	94	81.2462	89.0401	37.2766	52.4062	23.036	45.9717	9.64604	24.4347	5.34157	16.9856
*	gly-pro	179	7.51628	1.51334	0.000373616	3.45952	0.305927	0.0884306	0.258211	0.385139	0.37722	0.373044	0.189189	0.252758	0.0794365	0.158978	0.0403314	0.147252	0.0107015	0.0938832
*	3-aminopropionitrile氨基丙腈	59	21.7894	1.11276	0.0191898	12.8428	0.673112	0.0524115	0	0.952821	1.09393	0	1.12777	0.864155	0	0	0	0	0.314469	0
*	Aconitic Acid	104	7.59905	2.00147	1.07324e-06	#DIV/0!	1.50163	0	0.865492	1.4178	1.47047	1.82205	1.79759	1.63637	0	0	0	0	0	0

## Sheet: 3DG-2DG
Output ID	Metabolites	Mass	RT(min)	VIP	p-value	FC(3DG/2DG)	AVERAGE(2DG)	AVERAGE(3DG)	2DG-1	2DG-2	2DG-3	2DG-4	2DG-5	2DG-6	3DG-1	3DG-2	3DG-3	3DG-4	3DG-5	3DG-6
C02494	1-Methyladenosine	206	23.0425	1.29132	0.00107279	0	0.701069	0	0.595382	0	1.07669	0.884155	0.884098	0.76609	0	0	0	0	0	0
C11430	9-Phenanthrol	177	11.5316	1.15818	0.0391537	0	0.090069	0	0	0.0244763	0	0.21283	0.144377	0.158731	0	0	0	0	0	0
C07729	dibenzofuran	169	6.27503	1.14441	0.022565	0	0.178369	0	0	0.103923	0.326741	0	0.333648	0.305903	0	0	0	0	0	0
C01493	farnesol	107	29.6553	1.30921	0.00175798	0	0.283785	0	0.241783	0.286962	0	0.489139	0.297686	0.38714	0	0	0	0	0	0
C00031	glucose	323	9.19881	1.53524	1.94841e-06	0	6.14747	0	5.46766	6.68849	5.42661	8.45321	3.97239	6.87646	0	0	0	0	0	0
C01586	Hippuric acid	206	23.1471	1.53576	2.56832e-06	0	1.47955	0	1.14138	1.10516	1.83261	1.4012	2.05088	1.34607	0	0	0	0	0	0
*	O-phosphonothreonine	299	19.1557	1.15755	0.0141225	0	0.941606	0	0	0.90261	0	1.64922	1.48262	1.61519	0	0	0	0	0	0
C05437	Zymosterol	327	29.2734	1.02188	3.79166e-05	0.0454896	3.26761	0.148642	2.70606	3.13031	1.74741	4.96662	3.15645	3.89881	0.159971	0.140222	0.118482	0.196012	0.277166	0
C01017	5-hydroxytryptophan	99	10.7515	1.08815	0.00250188	0.0731022	0.25809	0.018867	0.255943	0.359821	0	0.395061	0.283827	0.253888	0.113202	0	0	0	0	0
C00137	myo-inositol	217	17.186	1.51145	4.79027e-05	0.097852	1054.8	103.214	1665.63	1100.9	1059.53	1007.67	643.017	852.062	123.728	103.603	112.023	95.9518	93.2518	90.729
C00219	arachidonic acid	107	21.6492	1.19459	0.00374291	0.115387	0.273662	0.0315771	0.114262	0.202371	0.271753	0.183673	0.31808	0.551833	0.0430539	0.0681401	0.0782684	0	0	0
C00097	L-cysteine	143	9.30087	1.47649	0.000114856	0.123004	3.54768	0.436378	2.59036	4.53251	2.43242	4.97017	2.26439	4.49623	0.378765	0.309561	0.306292	0.451904	0.518849	0.652896
C00093	D-(glycerol 1-phosphate)	299	12.0096	1.50144	5.27231e-05	0.123171	51.5495	6.34939	33.4547	59.9602	41.4377	71.8319	36.4144	66.1979	7.9432	6.8715	6.24953	5.76473	5.82473	5.44264
*	Cumic Acid	221	6.49883	1.13545	0.0338064	0.147584	1.80693	0.266674	0	3.89408	1.91612	2.08682	0.546697	2.39784	0	0	0	0	1.60005	0
C00187	cholesterol	121	28.7228	1.45347	0.000160539	0.169892	7.03574	1.19531	5.25169	7.03293	4.02312	10.8941	6.76069	8.25186	0.915825	0.807364	0.692925	1.2235	1.67212	1.86015
C00116	glycerol	205	11.8431	1.5132	1.10385e-06	0.185468	7.91997	1.4689	7.44483	8.04404	5.67152	10.2777	7.69296	8.38875	1.18635	1.42122	1.37203	1.32172	2.00887	1.50322
C00346	O-Phosphorylethanolamine	299	12.3301	1.05348	0.000770173	0.241073	2.58388	0.622904	2.71284	2.45665	1.32503	3.79898	1.9852	3.22457	1.09974	0.927428	0.972826	0.73743	0	0
*	p-Anisic acid	197	23.4557	1.29119	0.0228442	0.257996	0.420099	0.108384	0.567177	0.374197	0.36281	0.284463	0.435059	0.496888	0	0	0	0	0	0.650303
*	3-Phenyllactic acid	193	9.66247	1.04242	0.000918244	0.277606	0.731299	0.203013	0.952445	0.826035	0.740475	0.738621	0.468993	0.661224	0	0.46892	0	0	0.416338	0.332818
C00487	Carnitine	117	14.7899	1.13742	0.00351544	0.284767	4.28801	1.22109	5.21176	3.58444	3.17481	3.2586	3.88374	6.61472	0	0	0	2.30917	1.67266	3.34468
C00122	fumaric acid	143	6.80658	1.42326	1.58222e-05	0.3555	1.27204	0.45221	1.58871	1.38956	1.20223	1.26775	1.04123	1.14276	0.322329	0.295699	0.28837	0.51141	0.645733	0.649718
*	Tagatose	217	13.67	1.45616	2.62655e-06	0.36684	24.6409	9.03926	21.5241	24.0085	21.2102	26.3268	28.5582	26.2177	5.77574	9.17707	6.80004	7.98141	11.3743	13.127
C01602	ornithine	102	5.64247	1.24069	0.00236844	0.430072	248.169	106.731	155.807	269.931	268.559	274.257	273.599	246.861	25.0869	60.9731	45.4879	136.342	189.63	182.864
C02660	Benzyl thiocyanate	208	9.98121	1.12302	0.0273001	0.43369	0.769132	0.333565	0.432182	0.776411	0.888587	0.838311	0.949154	0.73015	0	0	0	0.55701	0.699191	0.74519
C00037	glycine	102	5.50062	1.24301	0.00312643	0.465125	149.912	69.7281	103.529	161.476	161.367	161.818	162.451	148.834	20.889	39.2805	30.6369	88.1502	121.908	117.504
C00009	phosphate	179	5.85619	1.19457	0.00521465	0.504074	72.0466	36.3169	78.3106	94	81.2462	89.0401	37.2766	52.4062	31.5214	36.8293	27.4521	47.0864	50.1258	24.8862
*	gly-pro	179	7.51628	1.26981	0.00223878	0.505376	0.305927	0.154608	0.258211	0.385139	0.37722	0.373044	0.189189	0.252758	0.121714	0.137515	0.144281	0.183385	0.215123	0.12563
*	4-Vinylphenol dimer	192	5.60422	1.26153	0.00285298	0.531896	53.9829	28.7133	44.873	57.376	56.2253	54.7803	58.4267	52.2161	14.7613	17.3872	14.2297	35.5379	45.3799	44.9837
C01869	Synephrine	267	8.77159	1.22841	0.0217585	0.53253	0.489331	0.260584	0.85248	0.519441	0.428228	0.402074	0.376855	0.356908	0.263852	0.16743	0.146697	0.282603	0.34749	0.355431
C01606	phthalic acid	341	11.1624	1.2259	0.00812424	0.532595	0.721464	0.384249	1.02197	0.63611	0.601642	0.67218	0.664944	0.731935	0.18609	0.221712	0.226169	0.451793	0.616516	0.603212
*	Allylmalonic acid	267	6.83879	1.30034	0.00132588	0.539082	0.492509	0.265503	0.558669	0.529898	0.466583	0.495923	0.471939	0.432045	0.163491	0.187224	0.148453	0.292409	0.372188	0.429254
C00632	3-Hydroxyanthranilic acid	282	11.0764	1.24031	0.00520144	0.542036	6.6892	3.62579	5.10107	7.15823	7.02867	6.64157	7.37551	6.83015	1.75402	2.29593	1.69024	4.50891	5.9048	5.60083
C05145	3-Aminoisobutyric acid	155	5.15124	1.16951	0.0247697	0.550226	1.8626	1.02485	1.14522	1.89308	1.98794	2.32359	1.91328	1.91251	0.379014	0.624248	0.372125	1.20304	1.98775	1.58294
C02497	2-Butyne-1,4-diol	282	7.96473	1.13601	0.0258552	0.565709	0.20775	0.117526	0.0958399	0.200065	0.226806	0.261717	0.241543	0.220529	0.0624771	0.0624707	0.0651565	0.162262	0.155964	0.196827
C01601	Pelargonic acid	83	6.9584	1.24765	0.00401821	0.566154	9.5625	5.41385	8.28589	10.8225	10.3562	9.99476	8.38863	9.52696	3.94604	3.52376	2.73868	5.37041	9.03634	7.86784
C00431	5-Aminovaleric acid	175	7.57509	1.24442	0.00464233	0.566228	15.0265	8.50842	13.3346	16.1564	15.8992	14.7554	15.4846	14.5288	4.97399	5.1507	4.17406	10.1241	13.5912	13.0364
C00811	4-hydroxycinnamic acid	175	15.7871	1.09249	0.0311363	0.567051	1.41905	0.804676	2.01758	1.6772	0.994115	1.19006	1.56266	1.07271	0.949301	0.448622	0.372101	0.651188	0.79807	1.60878
C00993	D-alanyl-D-alanine	116	5.38729	1.24279	0.00450465	0.579898	152.379	88.3642	135.923	161.021	163.074	154.552	150.169	149.535	52.2833	56.9543	44.9578	106.984	133.432	135.574
C00490	Itaconic acid	167	6.70097	1.19993	0.0151604	0.584735	3.53054	2.06443	2.57936	3.93522	3.46266	3.70926	3.9464	3.55033	1.01571	1.2683	0.968922	2.50992	3.2333	3.39043
C00986	1,3-diaminopropane	175	8.15898	1.24034	0.00493842	0.593313	236.92	140.568	216.766	253.246	246.771	243.106	235.195	226.437	91.7108	87.9826	73.4923	164.251	213.962	212.01
C05659	5-Methoxytryptamine	175	7.81613	1.23314	0.00588714	0.603124	174.13	105.022	162.306	186.904	182.475	174.905	172.496	165.693	70.2362	65.6336	54.8259	121.713	160.164	157.558
C00429	5,6-dihydrouracil	175	8.38315	1.24656	0.00569543	0.610561	3.1859	1.94519	2.92891	3.18348	3.28636	3.40001	3.31322	3.00343	1.2192	1.32118	1.10596	2.17622	2.91979	2.92876
*	N-Methyl-DL-alanine	130	6.44092	1.21418	0.00977621	0.622928	87.2789	54.3685	78.653	93.9454	90.7421	88.5452	88.9669	82.8207	31.9515	35.1453	29.6968	68.4046	78.4289	82.5837
C00149	L-Malic acid	190	8.46679	1.11291	0.013682	0.629801	3.828	2.41088	2.89209	3.76282	2.93165	4.57715	4.90112	3.90317	0.995373	2.69663	2.33655	2.10012	3.06083	3.27577
C00355	L-dopa	218	7.86638	1.11019	0.0222409	0.639052	14.5198	9.27894	20.4156	14.4573	15.398	13.5666	9.83943	13.4422	8.90967	6.10067	5.65439	10.9974	9.53951	14.472
C01496	fructose	217	22.5768	1.05302	0.0363408	0.63995	2.84211	1.81881	1.99221	2.96652	3.34234	3.25136	2.59901	2.90121	0.678036	1.62371	1.98034	1.40138	1.79023	3.43914
C06474	3,6-Anhydro-D-galactose	205	12.7451	1.21277	0.00115521	0.686748	16.718	11.481	18.0175	18.1577	16.3288	15.1595	16.5238	16.1206	14.7144	10.8373	7.03522	10.9862	12.224	13.0891
C16435	proline	142	6.19975	1.21603	0.00927488	0.689297	283.775	195.605	385.593	287.519	319.553	255.959	201.799	252.225	232.55	190.7	209.894	186.572	171.399	182.515
*	Octadecanol	327	18.3272	1.11589	0.0237676	0.702095	3.63974	2.55544	4.2067	3.29865	3.58075	4.70365	3.14711	2.90158	1.93797	2.19399	1.71084	3.43008	2.73695	3.32283
C00303	glutamine	155	8.3089	1.06719	0.0305061	1.17551	284.009	333.857	317.874	300.75	283.826	294.601	218.782	288.221	395.015	324.193	295.88	347.844	327.114	313.095
*	Glucose-1-phosphate	217	8.27992	1.27261	0.0100137	1.44322	37.8754	54.6627	41.074	38.3356	36.8898	36.325	39.3187	35.3092	74.9545	62.3167	56.86	49.8807	41.8996	42.0644
*	3-Cyanoalanine	141	7.06021	1.25982	0.000749964	1.4448	2.30891	3.33592	1.83503	2.32059	1.90271	2.54484	2.90683	2.34347	3.25618	3.41233	2.68537	3.5376	3.61034	3.51374
C16433	aspartic acid	204	8.86203	1.02313	0.0245007	1.46133	0.626597	0.915666	0.252137	0.859974	0.618575	0.63135	0.543243	0.8543	1.19739	0.795229	0.881612	0.838098	0.856724	0.924938
C06424	Myristic Acid	145	13.3812	1.2292	0.0258667	1.62942	2.0947	3.41316	4.31761	1.97331	1.6748	1.88142	1.44423	1.27684	3.50999	3.35159	2.82397	3.09631	4.35985	3.33722
C16438	asparagine	141	8.11693	1.33666	0.00362567	1.68458	16.4343	27.6849	13.4925	17.1872	16.2253	16.886	16.8835	17.9316	39.7877	30.5181	28.9206	25.0221	20.7906	21.0702
*	N-Carbamylglutamate	114	9.53384	1.29268	0.00715594	1.77965	1.56034	2.77687	2.3238	1.54348	1.40379	1.48796	1.02027	1.58275	3.98298	3.02471	3.09806	2.65932	1.90293	1.99323
*	Isopropyl-beta-D-thiogalactopyranoside	217	15.0208	1.32526	0.00246598	1.83442	24.9721	45.8094	16.4288	21.0762	22.2112	26.6179	28.9426	34.5561	56.1908	49.4643	59.7221	40.7675	34.6963	34.0153
*	4-Acetamidobutyric acid	145	13.5694	1.28777	0.00481352	1.86098	10.7961	20.0914	9.30215	13.7131	9.33705	13.1745	8.36216	10.8876	26.5094	20.4357	27.6684	16.7761	16.0946	13.064
*	O-methylthreonine	128	10.6756	1.3771	0.000344787	1.87932	0.994045	1.86813	1.55819	1.01971	0.815014	0.961792	0.651529	0.958032	2.33315	1.7714	1.96682	1.67102	1.86168	1.60469
C00314	pyridoxine	282	14.0275	1.45662	0.000101939	1.90117	0.847505	1.61125	0.768634	0.770538	0.802917	0.820944	0.901859	1.02014	1.99756	1.57244	1.93674	1.38995	1.40119	1.36961
C02814	1,2,4-Benzenetriol	342	10.702	1.31451	0.00216365	1.98869	6.25504	12.4394	11.9572	7.1511	5.09324	5.33984	3.62125	4.36765	12.6952	11.0234	10.667	14.2498	10.4199	15.5808
C08250	Sophorose	204	16.1759	1.36245	0.00595302	1.98951	44.3942	88.3229	46.2949	39.4816	39.8216	42.2938	47.4775	50.9958	146.91	83.4045	93.4087	74.4788	65.3927	66.3433
C00249	palmitic acid	145	16.5192	1.20144	0.00554119	2.03255	60.3477	122.66	63.4168	56.9879	57.1358	85.1314	53.8404	45.5741	118.894	136.063	169.093	154.809	53.8307	103.269
C01596	Maleamate	84	11.2787	1.48062	3.73766e-07	2.06266	4.04411	8.34163	3.64578	4.25157	3.60297	4.82641	3.4953	4.44265	8.89753	7.58694	7.72884	8.79602	9.24901	7.79143
C16436	valine	145	5.19781	1.52389	1.38383e-07	2.22705	30.8939	68.8023	30.645	30.0252	30.2216	29.7793	31.6001	33.0925	81.031	66.4965	73.1226	66.0806	62.5773	63.5057
C02057	phenylalanine	192	10.2135	1.49803	1.33697e-05	2.26263	59.0894	133.697	61.5209	56.5182	54.2648	58.1101	59.568	64.5542	170.99	133.005	148.695	124.923	114.422	110.147
C00082	tyrosine	179	14.7504	1.47741	8.27556e-05	2.3035	12.3941	28.55	13.4059	11.6816	11.0942	11.85	12.5033	13.8299	38.4195	28.9814	32.6278	25.5062	23.3492	22.4156
*	Fructose 2,6-biphosphate degr prod	116	16.2967	1.29984	0.00673884	2.30901	0.3956	0.913444	0.586231	0.367857	0.416221	0.315382	0.250038	0.437873	1.19123	1.21526	1.28311	0.691104	0.481933	0.618029
C00092	glucose-6-phosphate	217	20.8796	1.43157	0.000523658	2.39718	0.480698	1.15232	0.477047	0.4042	0.451747	0.486868	0.487427	0.576901	1.32275	1.28112	1.61772	0.946519	0.69863	1.04718
*	allose	205	13.321	1.40394	0.000143555	2.42192	1.45254	3.51792	0.884995	1.02037	1.35641	1.56053	1.70346	2.18946	4.10695	3.71402	4.43307	3.33127	2.54832	2.97391
C01530	stearic acid	341	19.7339	1.18284	0.00569436	2.5289	150.52	380.65	145.086	125.909	136.778	285.778	115.131	94.4371	374.199	439.96	517.128	510.196	131.428	310.989
C00073	methionine	177	8.87474	1.47839	3.25786e-05	2.53699	3.58925	9.10588	2.95741	3.31393	3.59189	3.43725	4.26092	3.97408	11.6272	9.26046	10.7089	8.80287	7.02059	7.21527
C00065	serine	204	6.90542	1.51543	3.24336e-07	2.89641	72.5641	210.176	70.5251	63.7288	86.7982	67.2479	75.8317	71.2528	255.189	207.888	227.6	200.653	185.632	184.092
*	gluconic acid	205	15.1753	1.41946	0.000239199	2.90495	1.10516	3.21043	0.964466	1.20571	1.25993	1.35518	0.680667	1.16501	4.23836	3.64321	3.92604	2.34182	1.99602	3.11715
C00078	tryptophan	202	19.1433	1.47233	0.000153858	3.05525	17.0861	52.2024	13.7413	15.3628	15.9115	17.6158	18.8195	21.0657	70.6819	54.0391	67.4434	45.1131	38.4139	37.5227
C00327	citrulline	143	12.9734	1.3916	0.00258621	3.07417	0.766898	2.35757	0.454248	0.689713	0.812144	0.879629	0.817187	0.948465	3.93359	2.79459	2.65593	1.82445	1.45502	1.48184
C16440	lysine	175	14.5099	1.48443	0.000223344	3.37001	23.7486	80.0329	23.871	22.3311	23.0087	23.8091	23.0102	26.4613	116.93	85.5874	97.5933	68.3407	56.3309	55.4155
C16434	Isoleucine	158	6.11671	1.50652	8.14022e-08	3.51875	114.513	402.945	97.3507	98.7745	114.437	97.5216	154.332	124.665	481.37	390.637	433.777	384.66	359.533	367.691
*	S-carboxymethylcysteine	235	12.0395	1.06583	0.0357215	4.30287	0.430415	1.85202	0	0	0	2.58249	0	0	2.33552	2.26242	2.01948	2.78343	0	1.71124
*	DL-dihydrosphingosine	132	5.68933	1.16471	0.00355512	4.88889	0.861584	4.21219	0	0	0	0	3.49438	1.67513	2.82363	3.62802	2.98093	3.34487	6.45268	6.04304
*	trans-3,5-Dimethoxy-4-hydroxycinnamaldehyde	174	15.2165	1.28545	0.00482729	5.92055	0.184875	1.09456	0	0	0	1.10925	0	0	1.4795	1.24525	1.09831	1.49799	0.389295	0.857016
*	D-Glyceric acid	189	6.52874	1.09025	1.35641e-06	6.83812	0.408933	2.79633	0	0	0.829242	0	0.803581	0.820774	3.49789	2.68399	2.81613	2.48524	2.61772	2.67701
*	5-Hydroxyindole-2-carboxylic acid	217	18.1972	1.29042	0.00307903	7.09435	0.103857	0.736799	0	0	0	0.623143	0	0	0.988509	0.881185	0.788935	1.02163	0.229444	0.511092
C01835	maltotriose	204	25.5334	1.12096	0.00713255	11.8876	0.0394181	0.468588	0	0	0	0	0	0.236508	0.805095	0	0.748781	0.520892	0.313347	0.423413
C02735	2-Amino-1-phenylethanol	205	20.3748	1.05793	0.0262651	12.2481	0.00446785	0.0547226	0.0268071	0	0	0	0	0	0.0848995	0.0617866	0.113294	0.068355	0	0
*	2'-Deoxycytidine 5'-triphosphate degr prod	160	8.41101	1.1338	0.00358212	13.609	0.462652	6.29624	0	0	0	0	0	2.77591	10.6298	6.49122	8.71289	6.41411	0	5.52941
*	2-ketoadipate	170	9.47828	1.53272	0.00085297		0	0.542074	0	0	0	0	0	0	0.188882	0.401521	1.00324	0.635082	0.64016	0.383557
*	4-HYDROXYPYRIDINE	137	10.8933	1.33402	0.0012173		0	0.182924	0	0	0	0	0	0	0.289182	0	0.209019	0.153311	0.244866	0.201169
C01474	Alizarin	370	23.4716	1.33281	0.000883051		0	2.16611	0	0	0	0	0	0	2.27508	2.2526	2.37038	2.77939	0	3.31924
C00725	lipoic acid	123	9.37946	1.31162	0.00385534		0	0.498553	0	0	0	0	0	0	0	0.345114	0.382446	0.704203	0.933792	0.625764
C01598	Melatonin	217	19.4665	1.53444	6.63317e-05		0	0.485371	0	0	0	0	0	0	0.653004	0.622534	0.578238	0.537983	0.205312	0.315153
*	Methyl Phosphate	241	9.10225	1.53556	8.61821e-09		0	1.94804	0	0	0	0	0	0	2.36531	1.99656	1.58042	1.99497	2.04022	1.71075
C00547	noradrenaline	174	17.7485	1.53587	2.57505e-09		0	2.03772	0	0	0	0	0	0	1.89593	2.04226	2.52405	1.92636	1.80494	2.03277
