# Supplementary material for: Three-Dimensional Graphene Enhances Neural Stem Cell Proliferation Through Metabolic Regulation
Source: Front Bioeng Biotechnol. 2020 Jan 8;7:436. doi: 10.3389/fbioe.2019.00436 (PMC6961593; doi:10.3389/fbioe.2019.00436)
Supplement: Datasheet 2 — Metabolites-metabolites correlations in three comparable groups. [file Data_Sheet_2.xlsx]

## Sheet: Sheet1
	acetanilide	alpha-Santonin	Carnitine	p-Anisic acid	creatine degr	benzoic acid	O-acetylserine	cycloleucine	D-Talose	22-Ketocholesterol	oxalic acid	2-Butyne-1,4-diol	glutaraldehyde	3-Aminoisobutyric acid	Pelargonic acid	1,3-diaminopropane	5-Methoxytryptamine	5-Aminovaleric acid	D-alanyl-D-alanine	4-Vinylphenol dimer	5,6-dihydrouracil	N-Methyl-DL-alanine	Itaconic acid	3-Hydroxyanthranilic acid	citric acid	glycine	ornithine	Biuret	phenylacetaldehyde	Pipecolinic acid	sorbitol	fructose	Galactinol	cyclohexylamine	20alpha-Hydroxycholesterol	Methoxamedrine	adenine	2-Deoxy-D-galactose	Dioctyl phthalate	Levoglucosan	quinic acid	L-Malic acid	mannitol	trehalose	L-Allothreonine	Allo-inositol	lauric acid	dibenzofuran	3-(3-hydroxyphenyl)propionic acid
acetanilide	1	0.730156	0.616526	0.54934	0.66453	0.622464	0.652879	0.662817	0.637938	0.590685	0.585875	0.581204	0.727148	0.616165	0.6222	0.655017	0.649778	0.677293	0.64253	0.687977	0.662867	0.607356	0.70413	0.666452	0.640872	0.682049	0.677149	0.592916	0.310613	0.456661	0.474364	0.379431	0.342397	0.329248	0.526796	0.570959	0.698029	0.363325	0.421781	0.521174	0.508058	0.477987	0.379674	0.378611	0.368726	0.340836	0.607946	0.343705	0.0987924
alpha-Santonin	0.730156	1	0.497246	0.58079	0.525186	0.570618	0.392934	0.296639	0.436594	0.407413	0.364523	0.326296	0.413719	0.281843	0.188015	0.269984	0.25911	0.280436	0.265608	0.30801	0.328037	0.216131	0.325411	0.299039	0.282607	0.308152	0.309975	0.557243	0.199946	0.43402	0.402133	0.212889	0.284064	0.329091	0.450595	0.282126	0.579005	0.239747	0.314682	0.668944	0.435512	0.264552	0.317398	0.357651	-0.0637028	0.107584	0.21976	0.251999	-0.17301
Carnitine	0.616526	0.497246	1	0.818643	0.727436	0.671403	0.600501	0.503254	0.564973	0.439918	0.398657	0.53374	0.491999	0.447321	0.558284	0.718665	0.713939	0.708662	0.709945	0.704866	0.706902	0.648178	0.62631	0.606745	0.700786	0.65394	0.630082	0.648844	0.436696	0.487077	0.666714	0.49843	-0.0909495	-0.203012	0.136315	0.101445	0.23253	0.412365	0.365061	0.27573	0.270863	0.465468	0.239859	0.2445	0.493362	0.468088	0.281403	0.480415	0.149578
p-Anisic acid	0.54934	0.58079	0.818643	1	0.764596	0.764112	0.583152	0.394946	0.380347	0.443522	0.228458	0.340781	0.306881	0.219211	0.358822	0.543202	0.540219	0.522704	0.534075	0.534427	0.539702	0.477704	0.449168	0.442107	0.531642	0.465873	0.444166	0.519236	0.174732	0.288803	0.610452	0.483684	-0.128034	-0.209885	-0.0832042	-0.0280489	0.112911	0.240352	0.309637	0.180814	0.122582	0.26848	0.0947852	0.0629278	0.120811	0.233617	0.070747	0.317531	-0.124303
creatine degr	0.66453	0.525186	0.727436	0.764596	1	0.770149	0.822683	0.726665	0.514605	0.48727	0.444045	0.409703	0.500427	0.41624	0.529205	0.599438	0.594561	0.60198	0.603649	0.617662	0.594584	0.568993	0.530913	0.556191	0.559525	0.560346	0.544175	0.434593	0.139333	0.362187	0.516625	0.244909	-0.139815	-0.00820901	0.309779	0.18397	0.376124	0.0524963	0.254981	0.216185	-0.00360929	0.128849	-0.0807313	-0.0372123	0.327249	0.272333	0.220726	0.136629	0.0238066
benzoic acid	0.622464	0.570618	0.671403	0.764112	0.770149	1	0.714324	0.619332	0.509715	0.563168	0.582613	0.245944	0.321482	0.333976	0.469809	0.597475	0.603033	0.578479	0.576684	0.531391	0.596954	0.541767	0.476375	0.412672	0.544363	0.463903	0.422717	0.617526	0.242863	0.211298	0.407548	0.251767	-0.0577792	0.0421773	0.206803	0.0146398	0.318272	0.0317406	0.313967	0.251572	0.133532	0.118166	-0.0299261	-0.105433	0.203853	0.101788	0.060587	-0.0670992	-0.17703
O-acetylserine	0.652879	0.392934	0.600501	0.583152	0.822683	0.714324	1	0.876709	0.541078	0.586473	0.607615	0.539274	0.663344	0.619981	0.663992	0.717121	0.711172	0.732492	0.740369	0.73993	0.720443	0.727804	0.682892	0.673758	0.76835	0.720801	0.704964	0.54377	0.279193	0.505052	0.549795	0.412279	-0.0488431	0.0652428	0.398392	0.400569	0.346081	0.170828	0.362411	0.275167	0.192307	0.29152	0.106571	0.098911	0.568309	0.399284	0.303354	0.0889106	-0.0163278
cycloleucine	0.662817	0.296639	0.503254	0.394946	0.726665	0.619332	0.876709	1	0.496676	0.436908	0.520325	0.424807	0.638244	0.527387	0.619384	0.63338	0.632983	0.660581	0.643462	0.646297	0.608053	0.618218	0.589796	0.585184	0.656825	0.632704	0.61628	0.503179	0.236074	0.369634	0.359208	0.192885	0.127032	0.132656	0.444219	0.499881	0.417591	0.0751311	0.207067	0.0693805	0.112482	0.119175	-0.0631474	-0.0795522	0.592582	0.37878	0.446974	0.138425	0.0921833
D-Talose	0.637938	0.436594	0.564973	0.380347	0.514605	0.509715	0.541078	0.496676	1	0.619995	0.70127	0.67658	0.714409	0.718925	0.690165	0.736787	0.737306	0.745498	0.743457	0.738255	0.745882	0.729839	0.750586	0.733455	0.646529	0.711482	0.695233	0.547049	0.382572	0.494851	0.466032	0.329346	-0.0968437	0.244471	0.384443	0.511112	0.615274	0.318305	0.305441	0.362761	0.201067	0.43454	0.38367	0.39703	0.443239	0.327133	0.465995	0.331214	0.269533
22-Ketocholesterol	0.590685	0.407413	0.439918	0.443522	0.48727	0.563168	0.586473	0.436908	0.619995	1	0.813914	0.720165	0.715573	0.725357	0.715127	0.703604	0.702875	0.70267	0.717598	0.695617	0.713853	0.744862	0.773973	0.705224	0.682437	0.698649	0.676647	0.533813	0.302026	0.533204	0.782306	0.670351	0.0624584	0.0796868	0.207427	0.579578	0.583112	0.337752	0.262961	0.470287	0.389478	0.527575	0.433728	0.399277	0.156435	0.018047	0.309058	0.157961	0.0489473
oxalic acid	0.585875	0.364523	0.398657	0.228458	0.444045	0.582613	0.607615	0.520325	0.70127	0.813914	1	0.715185	0.730944	0.840346	0.766645	0.74826	0.74821	0.758297	0.74726	0.742362	0.789902	0.770354	0.794359	0.745915	0.726822	0.742024	0.717919	0.543326	0.34307	0.570225	0.536569	0.451042	0.227227	0.372992	0.40978	0.531813	0.644322	0.292953	0.310792	0.517777	0.516791	0.550679	0.481061	0.463423	0.45644	0.223744	0.397073	0.102786	-0.000938207
2-Butyne-1,4-diol	0.581204	0.326296	0.53374	0.340781	0.409703	0.245944	0.539274	0.424807	0.67658	0.720165	0.715185	1	0.937286	0.876421	0.778162	0.83936	0.828283	0.853246	0.853458	0.894315	0.86347	0.858726	0.932372	0.906182	0.857471	0.918013	0.917986	0.585155	0.43602	0.799477	0.757696	0.769337	0.29797	0.202574	0.222857	0.751149	0.549182	0.67913	0.382525	0.501765	0.604665	0.817114	0.7093	0.721406	0.57545	0.511093	0.575521	0.622685	0.21926
glutaraldehyde	0.727148	0.413719	0.491999	0.306881	0.500427	0.321482	0.663344	0.638244	0.714409	0.715573	0.730944	0.937286	1	0.881674	0.789864	0.818568	0.808238	0.845856	0.840436	0.876918	0.829863	0.839249	0.914635	0.88476	0.844178	0.911357	0.915115	0.617293	0.467366	0.740742	0.67489	0.645931	0.359339	0.269518	0.414535	0.87587	0.669611	0.566436	0.321888	0.456766	0.534339	0.662577	0.569906	0.58927	0.593566	0.493811	0.671769	0.524473	0.260645
3-Aminoisobutyric acid	0.616165	0.281843	0.447321	0.219211	0.41624	0.333976	0.619981	0.527387	0.718925	0.725357	0.840346	0.876421	0.881674	1	0.93009	0.821761	0.811899	0.853233	0.836751	0.869163	0.87118	0.818032	0.882138	0.893767	0.833174	0.911093	0.919808	0.429136	0.317511	0.667137	0.582625	0.563742	0.290179	0.218208	0.475767	0.674237	0.549849	0.39345	0.266837	0.49436	0.565652	0.71206	0.631056	0.62343	0.631014	0.40664	0.695665	0.397769	0.142427
Pelargonic acid	0.6222	0.188015	0.558284	0.358822	0.529205	0.469809	0.663992	0.619384	0.690165	0.715127	0.766645	0.778162	0.789864	0.93009	1	0.885338	0.880081	0.905727	0.88389	0.892416	0.906632	0.840923	0.862866	0.865035	0.847464	0.913733	0.914084	0.423265	0.258106	0.528845	0.550333	0.526937	0.200141	0.0260037	0.380541	0.534378	0.431472	0.289111	0.233795	0.32936	0.422726	0.611822	0.447321	0.385134	0.628731	0.34213	0.681235	0.361045	0.170074
1,3-diaminopropane	0.655017	0.269984	0.718665	0.543202	0.599438	0.597475	0.717121	0.63338	0.736787	0.703604	0.74826	0.83936	0.818568	0.821761	0.885338	1	0.999161	0.994796	0.993826	0.976951	0.987199	0.97129	0.952253	0.890896	0.954599	0.958366	0.934236	0.694905	0.508618	0.609171	0.663489	0.702587	0.164418	0.0632714	0.212774	0.516844	0.432	0.529301	0.442308	0.338555	0.443422	0.666218	0.455432	0.380741	0.707602	0.534048	0.525334	0.456618	0.226551
5-Methoxytryptamine	0.649778	0.25911	0.713939	0.540219	0.594561	0.603033	0.711172	0.632983	0.737306	0.702875	0.74821	0.828283	0.808238	0.811899	0.880081	0.999161	1	0.994027	0.993119	0.97259	0.983176	0.973912	0.949448	0.886417	0.949251	0.950036	0.923307	0.690904	0.511978	0.598187	0.660947	0.701997	0.159789	0.0726143	0.211115	0.510516	0.428379	0.529455	0.450719	0.326602	0.427827	0.656399	0.44441	0.366188	0.70689	0.523975	0.523063	0.454011	0.23297
5-Aminovaleric acid	0.677293	0.280436	0.708662	0.522704	0.60198	0.578479	0.732492	0.660581	0.745498	0.70267	0.758297	0.853246	0.845856	0.853233	0.905727	0.994796	0.994027	1	0.994051	0.987222	0.987824	0.973562	0.96346	0.916931	0.964012	0.972814	0.952187	0.666116	0.485548	0.618572	0.666553	0.693605	0.19415	0.106067	0.277285	0.552034	0.434946	0.540047	0.454475	0.350666	0.455523	0.681886	0.484142	0.413912	0.732509	0.533302	0.592512	0.488163	0.207333
D-alanyl-D-alanine	0.64253	0.265608	0.709945	0.534075	0.603649	0.576684	0.740369	0.643462	0.743457	0.717598	0.74726	0.853458	0.840436	0.836751	0.88389	0.993826	0.993119	0.994051	1	0.980886	0.979893	0.983937	0.9589	0.907629	0.96481	0.965359	0.94276	0.677401	0.532562	0.618436	0.701515	0.727024	0.135631	0.0557928	0.247026	0.545178	0.421912	0.537807	0.434424	0.331551	0.412619	0.658716	0.457471	0.394172	0.721822	0.542254	0.541876	0.464852	0.236063
4-Vinylphenol dimer	0.687977	0.30801	0.704866	0.534427	0.617662	0.531391	0.73993	0.646297	0.738255	0.695617	0.742362	0.894315	0.876918	0.869163	0.892416	0.976951	0.97259	0.987222	0.980886	1	0.980621	0.962634	0.976208	0.959219	0.971631	0.98738	0.973508	0.622059	0.422488	0.640239	0.698663	0.705829	0.199755	0.141952	0.270326	0.580167	0.44086	0.564514	0.461671	0.378405	0.494383	0.729743	0.541827	0.495842	0.736473	0.593602	0.619775	0.546627	0.148294
5,6-dihydrouracil	0.662867	0.328037	0.706902	0.539702	0.594584	0.596954	0.720443	0.608053	0.745882	0.713853	0.789902	0.86347	0.829863	0.87118	0.906632	0.987199	0.983176	0.987824	0.979893	0.980621	1	0.951037	0.95367	0.909755	0.956603	0.970457	0.952878	0.673468	0.44233	0.653063	0.659231	0.686682	0.20796	0.11807	0.257287	0.510709	0.442227	0.519788	0.451524	0.422201	0.51899	0.715991	0.533121	0.463498	0.694338	0.522265	0.546729	0.467356	0.134876
N-Methyl-DL-alanine	0.607356	0.216131	0.648178	0.477704	0.568993	0.541767	0.727804	0.618218	0.729839	0.744862	0.770354	0.858726	0.839249	0.818032	0.840923	0.97129	0.973912	0.973562	0.983937	0.962634	0.951037	1	0.966694	0.904609	0.950374	0.938554	0.909405	0.656311	0.543353	0.618903	0.720685	0.752795	0.101207	0.127155	0.235359	0.571821	0.419827	0.59141	0.496943	0.33504	0.393585	0.669899	0.4765	0.418686	0.708504	0.505093	0.502716	0.43249	0.235299
Itaconic acid	0.70413	0.325411	0.62631	0.449168	0.530913	0.476375	0.682892	0.589796	0.750586	0.773973	0.794359	0.932372	0.914635	0.882138	0.862866	0.952253	0.949448	0.96346	0.9589	0.976208	0.95367	0.966694	1	0.955543	0.949347	0.969879	0.952891	0.645122	0.463457	0.67131	0.730994	0.752659	0.236679	0.230664	0.287038	0.67841	0.526773	0.643794	0.507484	0.458166	0.557681	0.782331	0.625319	0.581907	0.672125	0.528107	0.615179	0.531434	0.17225
3-Hydroxyanthranilic acid	0.666452	0.299039	0.606745	0.442107	0.556191	0.412672	0.673758	0.585184	0.733455	0.705224	0.745915	0.906182	0.88476	0.893767	0.865035	0.890896	0.886417	0.916931	0.907629	0.959219	0.909755	0.904609	0.955543	1	0.912198	0.948699	0.941686	0.454933	0.284545	0.612562	0.7223	0.672064	0.206527	0.250341	0.313618	0.635298	0.485639	0.533839	0.417761	0.39384	0.505616	0.755189	0.61043	0.605795	0.698217	0.59836	0.699638	0.603649	0.0761342
citric acid	0.640872	0.282607	0.700786	0.531642	0.559525	0.544363	0.76835	0.656825	0.646529	0.682437	0.726822	0.857471	0.844178	0.833174	0.847464	0.954599	0.949251	0.964012	0.96481	0.971631	0.956603	0.950374	0.949347	0.912198	1	0.968265	0.953089	0.674881	0.490612	0.625296	0.711267	0.751445	0.206935	0.0758723	0.234669	0.547607	0.339125	0.592775	0.465653	0.353353	0.537513	0.732238	0.549041	0.48498	0.758112	0.604942	0.558124	0.493108	0.0786496
glycine	0.682049	0.308152	0.65394	0.465873	0.560346	0.463903	0.720801	0.632704	0.711482	0.698649	0.742024	0.918013	0.911357	0.911093	0.913733	0.958366	0.950036	0.972814	0.965359	0.98738	0.970457	0.938554	0.969879	0.948699	0.968265	1	0.996259	0.618375	0.435145	0.666099	0.681479	0.708665	0.267772	0.118446	0.313714	0.640842	0.453777	0.561518	0.408455	0.411689	0.54823	0.748371	0.583058	0.536212	0.728768	0.578215	0.661856	0.542592	0.159327
ornithine	0.677149	0.309975	0.630082	0.444166	0.544175	0.422717	0.704964	0.61628	0.695233	0.676647	0.717919	0.917986	0.915115	0.919808	0.914084	0.934236	0.923307	0.952187	0.94276	0.973508	0.952878	0.909405	0.952891	0.941686	0.953089	0.996259	1	0.585701	0.40713	0.656898	0.657955	0.688122	0.286836	0.106379	0.329315	0.650912	0.443	0.546339	0.375159	0.414308	0.558812	0.749767	0.598335	0.556397	0.717323	0.575986	0.688707	0.54865	0.146384
Biuret	0.592916	0.557243	0.648844	0.519236	0.434593	0.617526	0.54377	0.503179	0.547049	0.533813	0.543326	0.585155	0.617293	0.429136	0.423265	0.694905	0.690904	0.666116	0.677401	0.622059	0.673468	0.656311	0.645122	0.454933	0.674881	0.618375	0.585701	1	0.723045	0.622573	0.52494	0.559656	0.228579	0.0642578	0.139096	0.438723	0.461604	0.5694	0.432052	0.436516	0.464462	0.432344	0.319269	0.249705	0.365851	0.334289	0.120678	0.270522	0.203679
phenylacetaldehyde	0.310613	0.199946	0.436696	0.174732	0.139333	0.242863	0.279193	0.236074	0.382572	0.302026	0.34307	0.43602	0.467366	0.317511	0.258106	0.508618	0.511978	0.485548	0.532562	0.422488	0.44233	0.543353	0.463457	0.284545	0.490612	0.435145	0.40713	0.723045	1	0.443772	0.411858	0.540848	0.0871601	-0.122997	0.160923	0.371311	0.310609	0.515651	0.202284	0.171509	0.191974	0.263956	0.178391	0.179767	0.432879	0.355629	0.103716	0.162285	0.604775
Pipecolinic acid	0.456661	0.43402	0.487077	0.288803	0.362187	0.211298	0.505052	0.369634	0.494851	0.533204	0.570225	0.799477	0.740742	0.667137	0.528845	0.609171	0.598187	0.618572	0.618436	0.640239	0.653063	0.618903	0.67131	0.612562	0.625296	0.666099	0.656898	0.622573	0.443772	1	0.677148	0.634741	0.276054	0.214092	0.269376	0.598398	0.545979	0.563997	0.395651	0.61029	0.549282	0.634706	0.540424	0.600322	0.440876	0.365613	0.263357	0.492385	0.289248
sorbitol	0.474364	0.402133	0.666714	0.610452	0.516625	0.407548	0.549795	0.359208	0.466032	0.782306	0.536569	0.757696	0.67489	0.582625	0.550333	0.663489	0.660947	0.666553	0.701515	0.698663	0.659231	0.720685	0.730994	0.7223	0.711267	0.681479	0.657955	0.52494	0.411858	0.677148	1	0.850772	0.00327204	-0.0761038	0.0729945	0.474861	0.378301	0.548184	0.324372	0.391676	0.355026	0.602796	0.449708	0.48681	0.311939	0.321778	0.277334	0.52563	0.131707
fructose	0.379431	0.212889	0.49843	0.483684	0.244909	0.251767	0.412279	0.192885	0.329346	0.670351	0.451042	0.769337	0.645931	0.563742	0.526937	0.702587	0.701997	0.693605	0.727024	0.705829	0.686682	0.752795	0.752659	0.672064	0.751445	0.708665	0.688122	0.559656	0.540848	0.634741	0.850772	1	0.199475	-0.0618642	-0.0769158	0.48963	0.220912	0.732903	0.435499	0.362323	0.499418	0.732174	0.596865	0.543446	0.376171	0.37078	0.29131	0.539332	0.183264
Galactinol	0.342397	0.284064	-0.0909495	-0.128034	-0.139815	-0.0577792	-0.0488431	0.127032	-0.0968437	0.0624584	0.227227	0.29797	0.359339	0.290179	0.200141	0.164418	0.159789	0.19415	0.135631	0.199755	0.20796	0.101207	0.236679	0.206527	0.206935	0.267772	0.286836	0.228579	0.0871601	0.276054	0.00327204	0.199475	1	0.473285	0.259471	0.468618	0.345399	0.313875	0.107266	0.324493	0.670676	0.348889	0.413866	0.347576	0.170681	0.177627	0.521663	0.391115	-0.104812
cyclohexylamine	0.329248	0.329091	-0.203012	-0.209885	-0.00820901	0.0421773	0.0652428	0.132656	0.244471	0.0796868	0.372992	0.202574	0.269518	0.218208	0.0260037	0.0632714	0.0726143	0.106067	0.0557928	0.141952	0.11807	0.127155	0.230664	0.250341	0.0758723	0.118446	0.106379	0.0642578	-0.122997	0.214092	-0.0761038	-0.0618642	0.473285	1	0.464844	0.362218	0.439473	0.290208	0.515256	0.484041	0.397578	0.271622	0.406137	0.410873	0.157133	0.125363	0.332455	0.190763	-0.271208
20alpha-Hydroxycholesterol	0.526796	0.450595	0.136315	-0.0832042	0.309779	0.206803	0.398392	0.444219	0.384443	0.207427	0.40978	0.222857	0.414535	0.475767	0.380541	0.212774	0.211115	0.277285	0.247026	0.270326	0.257287	0.235359	0.287038	0.313618	0.234669	0.313714	0.329315	0.139096	0.160923	0.269376	0.0729945	-0.0769158	0.259471	0.464844	1	0.368801	0.416419	0.0839279	0.308509	0.553598	0.225807	0.155783	0.221533	0.245392	0.352529	0.0829734	0.581816	0.0802863	0.0290737
Methoxamedrine	0.570959	0.282126	0.101445	-0.0280489	0.18397	0.0146398	0.400569	0.499881	0.511112	0.579578	0.531813	0.751149	0.87587	0.674237	0.534378	0.516844	0.510516	0.552034	0.545178	0.580167	0.510709	0.571821	0.67841	0.635298	0.547607	0.640842	0.650912	0.438723	0.371311	0.598398	0.474861	0.48963	0.468618	0.362218	0.368801	1	0.705837	0.463421	0.149577	0.326102	0.430418	0.455724	0.45532	0.485614	0.350733	0.292079	0.615638	0.424846	0.334233
adenine	0.698029	0.579005	0.23253	0.112911	0.376124	0.318272	0.346081	0.417591	0.615274	0.583112	0.644322	0.549182	0.669611	0.549849	0.431472	0.432	0.428379	0.434946	0.421912	0.44086	0.442227	0.419827	0.526773	0.485639	0.339125	0.453777	0.443	0.461604	0.310609	0.545979	0.378301	0.220912	0.345399	0.439473	0.416419	0.705837	1	0.13996	0.0677161	0.482706	0.376763	0.261034	0.238005	0.338187	0.138229	0.203795	0.3556	0.167999	0.348916
2-Deoxy-D-galactose	0.363325	0.239747	0.412365	0.240352	0.0524963	0.0317406	0.170828	0.0751311	0.318305	0.337752	0.292953	0.67913	0.566436	0.39345	0.289111	0.529301	0.529455	0.540047	0.537807	0.564514	0.519788	0.59141	0.643794	0.533839	0.592775	0.561518	0.546339	0.5694	0.515651	0.563997	0.548184	0.732903	0.313875	0.290208	0.0839279	0.463421	0.13996	1	0.728145	0.486448	0.596611	0.801154	0.757414	0.695831	0.430949	0.392052	0.37338	0.679021	0.112488
Dioctyl phthalate	0.421781	0.314682	0.365061	0.309637	0.254981	0.313967	0.362411	0.207067	0.305441	0.262961	0.310792	0.382525	0.321888	0.266837	0.233795	0.442308	0.450719	0.454475	0.434424	0.461671	0.451524	0.496943	0.507484	0.417761	0.465653	0.408455	0.375159	0.432052	0.202284	0.395651	0.324372	0.435499	0.107266	0.515256	0.308509	0.149577	0.0677161	0.728145	1	0.625861	0.456675	0.618635	0.554334	0.448171	0.389857	0.250982	0.220577	0.358554	-0.174435
Levoglucosan	0.521174	0.668944	0.27573	0.180814	0.216185	0.251572	0.275167	0.0693805	0.362761	0.470287	0.517777	0.501765	0.456766	0.49436	0.32936	0.338555	0.326602	0.350666	0.331551	0.378405	0.422201	0.33504	0.458166	0.39384	0.353353	0.411689	0.414308	0.436516	0.171509	0.61029	0.391676	0.362323	0.324493	0.484041	0.553598	0.326102	0.482706	0.486448	0.625861	1	0.712173	0.638924	0.68595	0.673255	0.127312	0.114683	0.258485	0.253113	-0.171971
quinic acid	0.508058	0.435512	0.270863	0.122582	-0.00360929	0.133532	0.192307	0.112482	0.201067	0.389478	0.516791	0.604665	0.534339	0.565652	0.422726	0.443422	0.427827	0.455523	0.412619	0.494383	0.51899	0.393585	0.557681	0.505616	0.537513	0.54823	0.558812	0.464462	0.191974	0.549282	0.355026	0.499418	0.670676	0.397578	0.225807	0.430418	0.376763	0.596611	0.456675	0.712173	1	0.82908	0.83414	0.780496	0.343477	0.388779	0.438494	0.441703	-0.235591
L-Malic acid	0.477987	0.264552	0.465468	0.26848	0.128849	0.118166	0.29152	0.119175	0.43454	0.527575	0.550679	0.817114	0.662577	0.71206	0.611822	0.666218	0.656399	0.681886	0.658716	0.729743	0.715991	0.669899	0.782331	0.755189	0.732238	0.748371	0.749767	0.432344	0.263956	0.634706	0.602796	0.732174	0.348889	0.271622	0.155783	0.455724	0.261034	0.801154	0.618635	0.638924	0.82908	1	0.931906	0.881992	0.515939	0.467057	0.531499	0.646494	-0.05823
mannitol	0.379674	0.317398	0.239859	0.0947852	-0.0807313	-0.0299261	0.106571	-0.0631474	0.38367	0.433728	0.481061	0.7093	0.569906	0.631056	0.447321	0.455432	0.44441	0.484142	0.457471	0.541827	0.533121	0.4765	0.625319	0.61043	0.549041	0.583058	0.598335	0.319269	0.178391	0.540424	0.449708	0.596865	0.413866	0.406137	0.221533	0.45532	0.238005	0.757414	0.554334	0.68595	0.83414	0.931906	1	0.955218	0.334511	0.319075	0.519399	0.589423	-0.184132
trehalose	0.378611	0.357651	0.2445	0.0629278	-0.0372123	-0.105433	0.098911	-0.0795522	0.39703	0.399277	0.463423	0.721406	0.58927	0.62343	0.385134	0.380741	0.366188	0.413912	0.394172	0.495842	0.463498	0.418686	0.581907	0.605795	0.48498	0.536212	0.556397	0.249705	0.179767	0.600322	0.48681	0.543446	0.347576	0.410873	0.245392	0.485614	0.338187	0.695831	0.448171	0.673255	0.780496	0.881992	0.955218	1	0.321009	0.375541	0.486133	0.589775	-0.0962336
L-Allothreonine	0.368726	-0.0637028	0.493362	0.120811	0.327249	0.203853	0.568309	0.592582	0.443239	0.156435	0.45644	0.57545	0.593566	0.631014	0.628731	0.707602	0.70689	0.732509	0.721822	0.736473	0.694338	0.708504	0.672125	0.698217	0.758112	0.728768	0.717323	0.365851	0.432879	0.440876	0.311939	0.376171	0.170681	0.157133	0.352529	0.350733	0.138229	0.430949	0.389857	0.127312	0.343477	0.515939	0.334511	0.321009	1	0.795546	0.564856	0.449539	0.217263
Allo-inositol	0.340836	0.107584	0.468088	0.233617	0.272333	0.101788	0.399284	0.37878	0.327133	0.018047	0.223744	0.511093	0.493811	0.40664	0.34213	0.534048	0.523975	0.533302	0.542254	0.593602	0.522265	0.505093	0.528107	0.59836	0.604942	0.578215	0.575986	0.334289	0.355629	0.365613	0.321778	0.37078	0.177627	0.125363	0.0829734	0.292079	0.203795	0.392052	0.250982	0.114683	0.388779	0.467057	0.319075	0.375541	0.795546	1	0.393768	0.546683	0.12792
lauric acid	0.607946	0.21976	0.281403	0.070747	0.220726	0.060587	0.303354	0.446974	0.465995	0.309058	0.397073	0.575521	0.671769	0.695665	0.681235	0.525334	0.523063	0.592512	0.541876	0.619775	0.546729	0.502716	0.615179	0.699638	0.558124	0.661856	0.688707	0.120678	0.103716	0.263357	0.277334	0.29131	0.521663	0.332455	0.581816	0.615638	0.3556	0.37338	0.220577	0.258485	0.438494	0.531499	0.519399	0.486133	0.564856	0.393768	1	0.63266	0.0851302
dibenzofuran	0.343705	0.251999	0.480415	0.317531	0.136629	-0.0670992	0.0889106	0.138425	0.331214	0.157961	0.102786	0.622685	0.524473	0.397769	0.361045	0.456618	0.454011	0.488163	0.464852	0.546627	0.467356	0.43249	0.531434	0.603649	0.493108	0.542592	0.54865	0.270522	0.162285	0.492385	0.52563	0.539332	0.391115	0.190763	0.0802863	0.424846	0.167999	0.679021	0.358554	0.253113	0.441703	0.646494	0.589423	0.589775	0.449539	0.546683	0.63266	1	0.103946
3-(3-hydroxyphenyl)propionic acid	0.0987924	-0.17301	0.149578	-0.124303	0.0238066	-0.17703	-0.0163278	0.0921833	0.269533	0.0489473	-0.000938207	0.21926	0.260645	0.142427	0.170074	0.226551	0.23297	0.207333	0.236063	0.148294	0.134876	0.235299	0.17225	0.0761342	0.0786496	0.159327	0.146384	0.203679	0.604775	0.289248	0.131707	0.183264	-0.104812	-0.271208	0.0290737	0.334233	0.348916	0.112488	-0.174435	-0.171971	-0.235591	-0.05823	-0.184132	-0.0962336	0.217263	0.12792	0.0851302	0.103946	1
Salicylaldehyde	0.370598	-0.0576078	0.0903226	-0.242731	-0.0704345	-0.237362	0.101737	0.150956	0.231576	0.141393	0.176475	0.418285	0.458049	0.331395	0.247502	0.298497	0.291623	0.308569	0.297473	0.32425	0.253478	0.347184	0.424483	0.318965	0.320561	0.362349	0.369066	0.255104	0.409969	0.257931	0.10593	0.261061	0.143381	0.184879	0.260716	0.508016	0.291298	0.561497	0.400287	0.301603	0.402456	0.49819	0.431347	0.444527	0.430309	0.353925	0.375457	0.20905	0.419243
Cumic Acid	0.569737	0.0403222	0.384586	0.160261	0.314637	0.180008	0.46921	0.554902	0.360829	0.390634	0.33775	0.494848	0.615568	0.62353	0.727517	0.606547	0.595415	0.616702	0.604052	0.591036	0.569295	0.532709	0.563632	0.521565	0.588259	0.65616	0.676309	0.329856	0.38901	0.281246	0.281846	0.359877	0.235645	-0.281974	0.28578	0.532923	0.352909	0.139439	-0.0619807	0.0487944	0.283952	0.33248	0.158213	0.125611	0.513846	0.350096	0.605734	0.202109	0.474782
flavin adenine degrad product	0.125854	-0.218757	0.0724374	0.00893583	-0.259944	-0.205033	-0.192326	-0.224188	0.0942784	0.0880293	-0.0313304	0.222013	0.154749	0.106708	0.0919978	0.207645	0.218958	0.205131	0.220502	0.202472	0.139497	0.267442	0.270836	0.225181	0.216054	0.187591	0.179244	0.0145751	0.407778	-0.0848399	0.186343	0.468846	0.0454166	-0.0778571	-0.232134	0.191018	-0.0282562	0.46544	0.137377	-0.16741	0.137277	0.365347	0.335308	0.315779	0.187031	0.232258	0.276908	0.28987	0.381775
cyclohexylsulfamic acid	0.238779	-0.283023	0.0867337	-0.0610981	-0.175751	-0.111417	-0.114937	0.00504835	0.140889	0.259068	0.187947	0.327863	0.285179	0.339381	0.433698	0.347546	0.350361	0.355896	0.318883	0.340717	0.310369	0.326222	0.393418	0.346771	0.329949	0.363417	0.371932	0.0250677	0.102817	-0.0992845	0.0911271	0.309809	0.256384	-0.0934126	-0.155043	0.297899	0.032688	0.346417	0.0422242	-0.125818	0.327655	0.465872	0.394608	0.293287	0.21227	0.058667	0.505685	0.262883	0.185952
Tartronic acid	0.372109	0.130246	0.0683088	0.0152406	0.00341157	0.124318	0.118574	0.199202	0.294798	0.589558	0.431848	0.369827	0.409985	0.383604	0.365232	0.341129	0.361673	0.358585	0.362006	0.324539	0.301916	0.410656	0.439529	0.411741	0.291637	0.317492	0.282328	0.173644	0.262738	0.285486	0.513791	0.500061	0.281235	0.260692	0.222821	0.546946	0.533592	0.258398	0.162073	0.216331	0.226542	0.292697	0.250622	0.228738	0.108423	0.00801208	0.406087	0.290917	0.301808
5-Hydroxyindole-3-acetic acid	0.0195465	-0.166372	-0.360102	-0.235093	-0.277426	-0.143972	0.0782521	-0.0510704	-0.151977	0.413859	0.309091	0.214669	0.201034	0.303801	0.185226	0.0693892	0.0734374	0.0844522	0.0976938	0.0953294	0.0875332	0.16947	0.205664	0.193185	0.163674	0.142134	0.140195	-0.129737	0.00967704	0.157357	0.256609	0.440104	0.262094	0.15402	-0.0144268	0.362405	0.15663	0.0815031	0.0178729	0.146452	0.335481	0.284153	0.318007	0.294208	-0.0126374	-0.0775867	0.10746	-0.12178	-0.062771
4-Hydroxybenzyl cyanide	-0.250039	-0.132548	-0.183259	-0.353787	-0.216305	-0.497801	-0.157243	-0.196911	0.053321	0.111996	-0.0101922	0.159303	0.105633	0.106995	-0.0822614	-0.219057	-0.223071	-0.190125	-0.152414	-0.128831	-0.203369	-0.0977126	-0.0500265	0.0646064	-0.158688	-0.0962641	-0.0845762	-0.310315	-0.0475396	0.262352	0.310184	0.0672926	-0.267758	-0.024022	0.0968537	0.260711	0.174993	-0.0195426	-0.233633	0.0652899	-0.125698	0.0380364	0.109024	0.301101	-0.0667164	-0.00266401	0.00049986	0.154555	0.244127
Methyl-beta-D-galactopyranoside	-0.0569437	-0.229042	-0.0896791	-0.201504	-0.236899	-0.362712	-0.0310227	-0.184014	0.197831	0.261405	0.178344	0.395811	0.256227	0.398281	0.273364	0.152344	0.153195	0.196361	0.199299	0.264362	0.188364	0.27109	0.340782	0.440293	0.245788	0.279719	0.292473	-0.277151	-0.154954	0.165226	0.325669	0.365843	-0.109343	0.213358	0.135322	0.256641	-0.0948423	0.412179	0.345336	0.26708	0.250873	0.584865	0.64113	0.638005	0.242287	0.143927	0.394115	0.390415	-0.125367
Adenosine 5-monophosphate	0.160963	-0.172904	0.135837	-0.0236642	0.0401946	-0.208978	0.134847	-0.0406918	0.264582	0.47331	0.346309	0.594697	0.455417	0.507639	0.40903	0.372807	0.372174	0.387932	0.407313	0.451106	0.366399	0.487806	0.537791	0.587832	0.404825	0.447247	0.443574	-0.0851653	0.116264	0.364178	0.572562	0.582102	-0.106536	0.0801025	0.0160011	0.401168	0.224223	0.449735	0.271838	0.250454	0.283305	0.631774	0.532611	0.610245	0.323434	0.29443	0.325056	0.354507	0.23986
cholecalciferol	0.129961	0.00984882	0.111053	-0.116081	0.125907	-0.112486	0.165932	0.0833589	0.267832	0.481203	0.415035	0.489522	0.411751	0.560143	0.496053	0.269414	0.254624	0.294472	0.293267	0.351536	0.318859	0.300779	0.397731	0.484109	0.296533	0.403095	0.425743	-0.089042	-0.164179	0.303478	0.416042	0.213897	-0.0334655	0.0347907	0.336143	0.328923	0.247789	0.136717	0.0799516	0.453961	0.313817	0.470689	0.435642	0.477815	0.200324	0.105148	0.37777	0.23081	-0.0806332
arachidonic acid	0.199903	0.0237389	0.179051	0.0171539	0.143552	-0.184025	0.155273	0.060987	0.304675	0.368982	0.287388	0.552711	0.472483	0.554269	0.460643	0.311019	0.307052	0.366491	0.365997	0.450266	0.345671	0.395719	0.480364	0.637048	0.38082	0.466638	0.487499	-0.198249	-0.0934537	0.278145	0.525083	0.395558	0.0390805	0.190307	0.363106	0.383984	0.140503	0.368272	0.236769	0.324922	0.247712	0.562737	0.551656	0.612671	0.355953	0.294849	0.634665	0.575582	-0.0365528
O-phosphonothreonine	0.156339	-0.0434799	-0.065185	-0.148376	0.172865	-0.133818	0.25668	0.116219	0.279372	0.419276	0.384851	0.445572	0.434458	0.541065	0.425098	0.234285	0.228369	0.283538	0.292646	0.357582	0.271377	0.354557	0.412251	0.528718	0.295302	0.385823	0.409391	-0.253006	-0.151467	0.152082	0.336377	0.221904	-0.0717217	0.267109	0.459187	0.387439	0.175661	0.174251	0.207163	0.345585	0.135158	0.386409	0.409432	0.460576	0.253584	0.118928	0.474507	0.158394	-0.1152
(2R,3S)-2-hydroxy-3-isopropylbutanedioic acid	0.205957	-0.135314	-0.133118	-0.195657	-0.0250143	-0.219687	0.0879038	0.0851106	0.115768	0.248249	0.264365	0.347534	0.341771	0.463041	0.401356	0.148863	0.146161	0.220942	0.170093	0.284076	0.200274	0.226224	0.338909	0.435565	0.245309	0.317453	0.349991	-0.319974	-0.335635	0.0386048	0.105442	0.133076	0.220676	0.357515	0.322562	0.35669	-0.00196041	0.2755	0.255505	0.189271	0.309518	0.482735	0.53703	0.514912	0.210064	-0.0468106	0.629957	0.255565	-0.247216
xylose	0.120136	-0.0606203	-0.0659983	-0.0884859	-0.145451	-0.235016	-0.0200618	-0.11267	0.188383	0.339072	0.345561	0.545731	0.431028	0.511811	0.368464	0.22953	0.214856	0.264151	0.235121	0.348439	0.300803	0.269575	0.413581	0.476022	0.33848	0.397271	0.434275	-0.0886902	-0.167537	0.20918	0.235285	0.336239	0.272491	0.203057	-0.0947389	0.412626	0.0878758	0.375153	0.0494047	0.16799	0.507604	0.627954	0.710105	0.718942	0.11838	0.10069	0.425372	0.327222	-0.235737
N-acetyl-L-aspartic acid	-0.00949331	0.125044	-0.0489958	-0.269969	-0.166265	-0.480974	-0.265998	-0.37595	0.117616	0.00965257	0.00484242	0.276203	0.161694	0.265769	0.0915652	-0.113713	-0.135146	-0.082998	-0.0988671	-0.00716387	-0.0328311	-0.109312	0.0424247	0.119795	-0.0954429	0.0645848	0.115444	-0.235237	-0.158974	0.272026	0.0739036	-0.0225038	0.0255802	0.0990838	0.31453	0.148924	0.132949	0.198148	0.044841	0.502649	0.286128	0.38861	0.505012	0.616272	-0.0507676	-0.0122865	0.260284	0.289131	0.0508621
sucrose	0.111877	0.0378533	0.050761	0.022083	0.0140133	-0.0949526	-0.10197	-0.300147	0.347265	0.27948	0.253527	0.328766	0.155181	0.379517	0.327826	0.199085	0.198344	0.215171	0.198978	0.27174	0.258637	0.221289	0.309976	0.412743	0.139207	0.25358	0.265671	-0.277912	-0.30127	0.066576	0.194068	0.174385	-0.113851	0.275416	0.167914	0.018849	0.0966646	0.21849	0.334415	0.43735	0.231863	0.519174	0.556934	0.553896	0.0462344	0.0384683	0.341227	0.296034	-0.162022
oleic acid	0.331914	0.110917	0.360033	0.195891	0.23025	-0.0403311	0.213563	0.131768	0.577775	0.423058	0.354199	0.72073	0.632716	0.710426	0.686172	0.546282	0.532705	0.583047	0.564383	0.634801	0.590945	0.533015	0.625824	0.694642	0.54193	0.675457	0.71185	0.107866	0.0439624	0.397374	0.427779	0.414821	0.0835627	0.00263801	0.233475	0.459982	0.174162	0.439227	0.171701	0.288789	0.305607	0.641882	0.627579	0.619819	0.35741	0.229182	0.681153	0.609274	0.116735
hypoxanthine	0.288077	0.0612566	0.0549857	-0.160892	-0.0112372	-0.183481	0.0955404	0.064026	0.619054	0.494527	0.467644	0.65618	0.617782	0.6934	0.568378	0.413975	0.414498	0.458182	0.447764	0.481897	0.443672	0.482484	0.571897	0.603692	0.372423	0.521108	0.535212	0.0453124	0.135956	0.459756	0.385767	0.372665	0.10464	0.315886	0.421241	0.640334	0.436798	0.414825	0.236084	0.409153	0.265304	0.557602	0.613642	0.635414	0.279703	0.0828556	0.628198	0.461176	0.310003
5-hydroxytryptophan	0.348517	-0.0102342	0.3232	0.152825	0.372017	0.133575	0.330561	0.235563	0.32761	0.351794	0.353828	0.453155	0.396059	0.556973	0.645987	0.472581	0.455292	0.482948	0.44941	0.516027	0.505935	0.420133	0.487426	0.510781	0.442977	0.54161	0.568963	0.0327202	-0.160489	0.161709	0.175664	0.144364	-0.0460796	-0.0650262	0.246242	0.151541	0.0805181	0.179034	0.26078	0.338155	0.3131	0.511522	0.377451	0.331236	0.338405	0.148667	0.430162	0.144948	-0.0637758
Threonic acid	0.335163	0.120032	0.349243	0.268954	0.573564	0.288159	0.608548	0.450203	0.330423	0.360699	0.402016	0.362498	0.391923	0.594997	0.626467	0.388464	0.370079	0.42657	0.416521	0.486197	0.450373	0.375444	0.402841	0.548291	0.459195	0.50866	0.541293	-0.0974402	-0.223727	0.162652	0.293024	0.0749163	-0.182009	-0.0950953	0.428785	0.109495	0.0615887	-0.125164	0.043983	0.220847	0.120287	0.279088	0.182899	0.225608	0.394577	0.234797	0.418408	0.0383514	-0.239112
farnesol	0.324192	0.117095	0.434999	0.326317	0.356837	0.051195	0.314096	0.0592515	0.336222	0.339375	0.254115	0.56861	0.437013	0.427175	0.363945	0.467716	0.458157	0.463975	0.491761	0.552689	0.465181	0.518889	0.560429	0.632176	0.499207	0.520785	0.520524	0.0855622	0.150095	0.317352	0.563669	0.53043	-0.182665	0.0503816	0.0684988	0.199612	0.174562	0.467059	0.426591	0.370041	0.302619	0.622502	0.477578	0.555782	0.434663	0.604615	0.283818	0.431798	0.0732736
glucose	0.336591	0.077907	0.677357	0.524048	0.380406	0.150773	0.327714	0.155833	0.350888	0.27468	0.189482	0.621346	0.465578	0.482404	0.542257	0.64918	0.635713	0.629572	0.644228	0.680716	0.639025	0.584927	0.606897	0.656735	0.646881	0.665657	0.670603	0.275744	0.267429	0.392215	0.566717	0.615506	-0.0369065	-0.295313	-0.143021	0.148472	0.076894	0.437872	0.22085	0.159058	0.347895	0.635863	0.412813	0.431534	0.552882	0.703383	0.354946	0.605553	0.219433
Hippuric acid	0.296908	0.0421233	0.400879	0.282131	0.389697	0.0551996	0.446465	0.275187	0.432433	0.341346	0.337224	0.692308	0.612317	0.674775	0.650679	0.622779	0.616156	0.661576	0.666004	0.722043	0.648269	0.661484	0.673304	0.772953	0.664883	0.728431	0.746576	0.0816629	0.125006	0.419037	0.520409	0.548683	0.0612599	0.0956195	0.325135	0.362082	0.0358084	0.488453	0.399333	0.292088	0.247064	0.623072	0.527317	0.518409	0.628633	0.502288	0.643628	0.613273	0.0436505
1-Methyladenosine	0.14196	0.0625687	0.389385	0.246662	0.351652	0.0363827	0.42058	0.206008	0.389895	0.314453	0.327221	0.657197	0.538996	0.626765	0.574137	0.55895	0.550787	0.586748	0.605527	0.636325	0.599399	0.593224	0.580409	0.669209	0.588981	0.649573	0.662147	0.1273	0.159051	0.561027	0.552187	0.533332	0.000596614	0.0370259	0.314743	0.281426	0.0292886	0.423131	0.353658	0.370646	0.208775	0.552947	0.464443	0.475234	0.57474	0.455296	0.450817	0.565569	0.0705913
beta-Glycerophosphoric acid	0.335248	-0.0322848	0.315349	0.124609	0.283071	-0.0681889	0.36507	0.230192	0.468734	0.523382	0.44647	0.780217	0.693658	0.746133	0.688216	0.605308	0.600381	0.642193	0.646575	0.702569	0.616593	0.678497	0.727819	0.804484	0.627715	0.717718	0.729536	0.0457126	0.145675	0.502346	0.625424	0.613501	0.0415427	0.108467	0.275223	0.549013	0.257528	0.504818	0.324273	0.318855	0.305251	0.693863	0.584169	0.62276	0.539502	0.39902	0.636459	0.567211	0.234152
D-(glycerol 1-phosphate)	0.256424	-0.0997902	0.287341	0.112681	0.288572	-0.0597183	0.370965	0.193346	0.375984	0.509223	0.400698	0.666319	0.573958	0.667731	0.628322	0.523064	0.517048	0.553762	0.569081	0.617642	0.530766	0.606406	0.638224	0.729218	0.561082	0.628271	0.639185	-0.0546786	0.0716679	0.38292	0.604363	0.549433	-0.117275	0.0030181	0.246618	0.411377	0.162829	0.384661	0.281354	0.285838	0.228574	0.618499	0.492293	0.53945	0.486436	0.360738	0.518677	0.416211	0.156587
L-cysteine	0.309127	-0.0766533	0.313449	0.147706	0.373345	0.0457056	0.449628	0.285541	0.397686	0.550192	0.448049	0.640853	0.582018	0.698794	0.699513	0.559226	0.549831	0.586088	0.598068	0.642042	0.56824	0.616772	0.646337	0.730468	0.589721	0.660838	0.676493	-0.0254089	0.0371683	0.310376	0.554569	0.476985	-0.131821	-0.0608709	0.28789	0.389342	0.168556	0.283717	0.226084	0.277283	0.219126	0.567759	0.427851	0.452943	0.480874	0.330378	0.529135	0.309773	0.0955238
glycocyamine	0.302003	-0.0401225	0.355562	0.202454	0.408245	0.0318372	0.47229	0.289993	0.398302	0.50284	0.394335	0.654403	0.590341	0.682886	0.671013	0.555968	0.54663	0.587181	0.60338	0.652017	0.566946	0.618468	0.641288	0.743753	0.597583	0.66564	0.682034	-0.024698	0.0561982	0.364677	0.59648	0.510015	-0.140323	-0.0579602	0.297454	0.384087	0.142413	0.31719	0.250196	0.273445	0.188749	0.565113	0.425638	0.46791	0.512153	0.388167	0.536428	0.393905	0.11358
glycerol	0.35846	-0.0142295	0.452793	0.251969	0.414383	0.0927612	0.486506	0.286677	0.432856	0.495728	0.463018	0.700564	0.594358	0.730969	0.727489	0.628239	0.619788	0.659041	0.654279	0.714527	0.655455	0.670057	0.700395	0.775782	0.661105	0.716688	0.726413	0.0565216	0.0612827	0.477025	0.58465	0.539933	-0.086246	0.0142523	0.281332	0.328355	0.127614	0.427564	0.408314	0.365434	0.32942	0.707783	0.54544	0.567538	0.583091	0.387074	0.534013	0.438343	0.0949707
Zymosterol	0.271008	-0.0678804	0.347209	0.144553	0.315464	-0.00696065	0.404581	0.183874	0.393843	0.487647	0.4261	0.67884	0.563755	0.656646	0.611073	0.564501	0.559475	0.589003	0.603186	0.643733	0.573524	0.651127	0.666119	0.718243	0.593726	0.643044	0.645719	0.0428288	0.150707	0.456737	0.596456	0.576855	-0.13945	0.0574743	0.270152	0.35425	0.13725	0.489251	0.449923	0.387537	0.276941	0.679787	0.538048	0.571398	0.539633	0.377421	0.449033	0.400028	0.164575
cholesterol	0.332434	-0.0130505	0.377385	0.190293	0.374094	0.0622461	0.473184	0.245439	0.434348	0.555783	0.476236	0.721304	0.62197	0.690955	0.651178	0.621823	0.614703	0.639451	0.657218	0.691168	0.627348	0.700209	0.716306	0.746604	0.643951	0.694761	0.696718	0.132477	0.19405	0.489497	0.626601	0.609033	-0.12725	0.0438857	0.27462	0.406034	0.200862	0.494288	0.456797	0.426189	0.306393	0.686522	0.532297	0.556688	0.538119	0.391578	0.436504	0.369999	0.172366
Tagatose	0.489569	0.185587	0.596593	0.414056	0.418912	0.202695	0.487788	0.27676	0.550279	0.519329	0.490023	0.808477	0.696892	0.765424	0.743306	0.76482	0.757716	0.789089	0.78902	0.835858	0.786707	0.785978	0.821261	0.857644	0.795611	0.835134	0.840698	0.301129	0.292052	0.543184	0.666217	0.711575	0.0735077	0.0764511	0.290912	0.395203	0.174774	0.651392	0.538088	0.461008	0.468343	0.829826	0.694759	0.675627	0.647872	0.531195	0.629801	0.635438	0.107201
D-Fructose 1,6-bisphosphate	0.222144	-0.140789	0.402686	0.174916	0.193829	-0.0464589	0.255636	0.0662524	0.350555	0.441393	0.334995	0.664674	0.493613	0.564676	0.566516	0.590633	0.59108	0.598453	0.609993	0.627448	0.575575	0.65486	0.657851	0.658714	0.578699	0.614243	0.604247	0.12551	0.249072	0.467863	0.60314	0.673774	-0.10404	-0.0262748	0.0856265	0.296634	0.0782029	0.616928	0.503336	0.334286	0.305572	0.736706	0.560568	0.554033	0.516041	0.360675	0.392944	0.502797	0.296144
O-Phosphorylethanolamine	0.149015	-0.12511	0.446964	0.223139	0.268948	-0.0795829	0.24532	0.0136473	0.254642	0.27876	0.178297	0.5433	0.367058	0.45118	0.457625	0.462041	0.451616	0.462782	0.482763	0.52269	0.458525	0.495879	0.506024	0.561296	0.477149	0.513642	0.520483	0.00755337	0.133137	0.345093	0.516699	0.503978	-0.26342	-0.19927	0.0415513	0.10507	-0.0347109	0.442388	0.351557	0.273629	0.219031	0.623101	0.438978	0.486724	0.475426	0.448593	0.282443	0.420232	0.201932
MALONAMIDE	0.0234479	-0.0936674	0.118994	0.155275	0.298736	0.0932476	0.451284	0.37723	0.190346	0.080196	0.103987	0.28182	0.31926	0.303896	0.322444	0.344904	0.354599	0.387529	0.401443	0.377427	0.33998	0.422393	0.309123	0.340052	0.372859	0.369194	0.365826	0.0741591	0.169146	0.312558	0.233826	0.308237	0.0088692	0.0982872	0.303962	0.224443	-0.168314	0.233245	0.297952	-0.0334383	-0.198973	0.0773271	0.0304499	-0.0207616	0.442062	0.136489	0.305632	0.274099	0.120141
proline	-0.0912544	-0.331612	0.171372	0.183522	0.307889	0.0486244	0.26752	0.0884609	0.133433	0.169985	0.0960431	0.163146	0.0876002	0.275489	0.361592	0.264172	0.272058	0.285776	0.319065	0.312546	0.249362	0.33989	0.236699	0.391261	0.265459	0.270435	0.269561	-0.377065	-0.102648	-0.0910047	0.307903	0.235276	-0.40869	-0.22165	0.0731746	-0.119702	-0.25652	-0.071283	0.0189934	-0.197382	-0.326276	0.0890494	-0.0353836	-0.0101342	0.327245	0.176021	0.239097	0.112548	0.0381562
3-Phenyllactic acid	0.245525	-0.0703996	0.363041	0.294234	0.277854	0.193116	0.433181	0.189816	0.432334	0.445089	0.39061	0.492389	0.409213	0.611176	0.629215	0.578338	0.581557	0.600167	0.625216	0.624497	0.58422	0.632898	0.594065	0.685073	0.611997	0.607754	0.60548	-0.0132269	0.158898	0.192815	0.515046	0.557187	-0.206656	-0.0702035	0.217469	0.157958	-0.0245263	0.27168	0.307617	0.169203	0.140337	0.523115	0.417134	0.387402	0.536825	0.39834	0.472778	0.312691	0.037929
myo-inositol	0.15668	-0.152821	0.494755	0.434875	0.506198	0.286826	0.482947	0.284294	0.300166	0.249409	0.226126	0.356814	0.274829	0.452857	0.589362	0.558385	0.556459	0.564968	0.586055	0.587228	0.550029	0.554762	0.469143	0.57843	0.557843	0.552397	0.554652	-0.0463241	0.0484228	0.0585305	0.384256	0.360168	-0.306585	-0.298261	0.0943614	-0.0846938	-0.205816	0.0920018	0.172025	-0.0443979	-0.0682947	0.31302	0.112946	0.0866069	0.553745	0.422706	0.348063	0.241253	0.0104096
fumaric acid	0.35744	-0.0386341	0.601352	0.463435	0.52869	0.374539	0.56522	0.378122	0.505781	0.498785	0.491509	0.630038	0.534934	0.669591	0.766228	0.791825	0.792323	0.797125	0.81165	0.811543	0.779917	0.803984	0.747471	0.797823	0.777033	0.776439	0.765214	0.209581	0.240459	0.293725	0.578871	0.590955	-0.144808	-0.1191	0.150206	0.177109	0.0388624	0.367127	0.368189	0.156916	0.181246	0.576133	0.359355	0.313367	0.67323	0.501415	0.480925	0.391009	0.0992127
oxoproline	0.205534	0.10723	0.3716	0.280602	0.479954	0.238825	0.22375	0.118609	0.364607	0.0980225	0.143339	0.0570147	0.0539854	0.129229	0.151907	0.146733	0.160678	0.172377	0.184821	0.186979	0.130854	0.221442	0.14884	0.263932	0.0849973	0.096599	0.0757858	-0.188717	0.0565091	0.00585655	0.248613	-0.0107843	-0.46142	0.0747938	0.305677	-0.152318	0.100449	-0.0351377	0.1602	-0.0120818	-0.358136	-0.0254827	-0.107605	0.0278667	0.200707	0.0909701	0.151183	0.0800568	0.216516
Diglycerol	-0.0113509	-0.0337304	0.0722534	0.101674	0.0973955	-0.0045441	0.103656	-0.148633	0.165856	0.0502324	0.0976867	0.221242	0.117847	0.112211	0.0100839	0.211173	0.223256	0.218126	0.258515	0.254988	0.196757	0.345674	0.275778	0.303579	0.22971	0.192925	0.172623	-0.0378895	0.225513	0.0548992	0.237717	0.358718	-0.178963	0.318995	0.138363	-0.0255907	-0.125347	0.449659	0.556121	0.216873	-0.0163978	0.30111	0.299748	0.303445	0.309021	0.327076	0.0978124	0.219653	-0.0262812
methyl decanoate	0.250932	0.111367	0.0784005	0.265877	0.115452	0.298525	0.043767	-0.000468713	0.0834413	0.539892	0.284999	0.111526	0.0912169	0.153837	0.25127	0.134583	0.143757	0.139411	0.114842	0.101443	0.138349	0.153013	0.175863	0.0949656	0.0950773	0.0906606	0.0785265	0.0632009	-0.0867535	-0.00676931	0.255784	0.255745	0.0422287	-0.0790862	-0.142565	0.103106	0.114626	0.0609827	0.0208514	0.0265111	0.0892373	0.149533	0.138589	0.0635487	-0.377362	-0.596455	0.0478484	-0.135138	-0.0624789
phloretin	0.470027	0.184777	0.337091	0.343119	0.307692	0.414892	0.295504	0.503289	0.411002	0.451759	0.368997	0.376421	0.478985	0.339884	0.457133	0.49517	0.509332	0.525055	0.494654	0.486772	0.454001	0.501437	0.502983	0.453899	0.478293	0.464632	0.446641	0.403617	0.213117	0.0759826	0.327806	0.318127	0.316843	0.141049	0.104152	0.462603	0.213987	0.348708	0.152818	-0.118013	0.0997764	0.20286	0.158196	0.0410422	0.197757	-0.0309562	0.540067	0.375578	0.0302013
(2R)-2-amino-3-phosphonopropanoic acid	0.423622	0.214762	0.203936	0.161589	0.202817	0.386798	0.0596369	0.23314	0.327071	0.27888	0.277868	0.0654218	0.158159	0.142319	0.277418	0.226396	0.231006	0.235698	0.18412	0.189676	0.211716	0.177581	0.223904	0.132724	0.154687	0.177953	0.175093	0.254228	-0.0110457	-0.241746	-0.0934984	-0.133244	0.121875	0.127759	0.181356	0.1084	0.148472	0.123793	0.158989	0.0665735	0.115559	0.0979494	0.110395	-0.0168402	-0.0777474	-0.295656	0.314253	-0.0427447	-0.140313
Threitol	0.143411	0.166791	0.043984	0.0347482	-0.299842	-0.114378	-0.20841	-0.269359	0.12402	0.24885	0.208401	0.357929	0.214428	0.32784	0.235094	0.185818	0.174894	0.187362	0.168012	0.245688	0.248546	0.128133	0.293034	0.358187	0.250641	0.286205	0.307529	0.0299295	-0.12968	0.0791761	0.234021	0.347833	0.393569	0.152055	-0.112907	0.191572	0.123143	0.306217	0.075966	0.343297	0.667728	0.612459	0.697968	0.637082	0.046899	0.293058	0.379076	0.471381	-0.35389
shikimic acid	0.151701	0.351662	0.0841177	-0.0336633	-0.369828	0.0605964	-0.30954	-0.270478	0.194973	0.239897	0.202727	0.10707	0.0532536	0.0979003	0.0231512	0.0646657	0.0690006	0.0506152	0.04804	0.00974011	0.0813261	0.0195103	0.107044	0.0256232	0.0407421	0.0401749	0.0272924	0.330359	0.284267	0.0818718	0.161269	0.212358	0.300681	0.129382	0.100065	0.116528	0.26517	0.271528	0.105834	0.414796	0.459272	0.302299	0.428323	0.347312	-0.137434	-0.0284528	0.137486	0.231689	-0.0402128
arbutin	0.14346	0.286004	-0.107029	-0.0321997	-0.313271	-0.187867	-0.226882	-0.146194	-0.0121397	0.0310474	-0.0239983	0.143387	0.135291	-0.0506143	-0.234758	-0.11918	-0.114791	-0.0879031	-0.102072	-0.0183264	-0.0997989	-0.0580646	0.0821883	0.134332	0.017081	-0.0230249	-0.0247439	0.0524147	-0.0417016	0.0485696	0.193814	0.220755	0.412278	0.498066	-0.0477961	0.320834	0.157635	0.425461	0.208179	0.165964	0.40883	0.306562	0.469045	0.484527	-0.0731456	0.210682	0.253655	0.497664	-0.313959
Guanidinosuccinic acid	0.259495	0.342004	0.179246	0.104793	-0.0979475	0.178021	-0.106189	-0.0120524	0.247604	0.268972	0.348204	0.385834	0.334245	0.163249	0.073373	0.319953	0.325652	0.305787	0.29618	0.300351	0.313402	0.317755	0.387701	0.286836	0.31529	0.28852	0.262897	0.55307	0.367031	0.197082	0.258134	0.364259	0.529008	0.432442	-0.0299437	0.339035	0.32076	0.605479	0.339569	0.328969	0.533606	0.430083	0.484614	0.397018	0.119414	0.253293	0.227406	0.446925	-0.132576
hexadecane	0.345539	0.104016	0.168977	0.12832	0.249899	0.170492	0.383789	0.555752	0.25949	0.432153	0.446503	0.550064	0.628624	0.579604	0.598257	0.484948	0.473624	0.508645	0.484086	0.536091	0.505411	0.42681	0.508356	0.571302	0.533417	0.590979	0.61006	0.254034	-0.0124691	0.317067	0.345885	0.295191	0.528786	0.047491	0.0692645	0.627498	0.380989	0.0578555	-0.236674	-0.0297383	0.360881	0.27166	0.204673	0.177424	0.342723	0.324958	0.560186	0.385864	-0.0634884
5-aminovaleric acid lactam	0.546051	0.374881	0.141459	0.0283742	0.13537	0.0569955	0.252097	0.306272	0.518796	0.504911	0.576153	0.695583	0.743677	0.759747	0.630685	0.452778	0.433938	0.495498	0.451008	0.549816	0.528814	0.411231	0.594184	0.637581	0.500513	0.629928	0.670872	0.256344	0.0187877	0.436354	0.295652	0.275889	0.545839	0.329065	0.347895	0.731146	0.564214	0.285143	-0.00094036	0.402069	0.62627	0.570312	0.647896	0.656375	0.251716	0.226498	0.717373	0.43111	-0.0697654
hydroxyurea	0.696537	0.455438	0.392544	0.354578	0.553721	0.477179	0.610069	0.669903	0.638868	0.596599	0.682985	0.714828	0.805835	0.781619	0.795189	0.722982	0.712953	0.748926	0.705295	0.760036	0.76899	0.650446	0.737381	0.737449	0.687712	0.789683	0.801435	0.498297	0.0885725	0.533633	0.373625	0.328361	0.490303	0.322421	0.391838	0.667558	0.593802	0.243245	0.190727	0.375757	0.465893	0.453283	0.389928	0.334202	0.406262	0.266945	0.655856	0.393097	-0.0220507
Benzyl thiocyanate	0.612592	0.37937	0.440818	0.313309	0.509301	0.410141	0.588129	0.558688	0.681725	0.638994	0.776405	0.77952	0.808131	0.899856	0.854735	0.723054	0.709298	0.760055	0.727188	0.799857	0.793334	0.682987	0.775956	0.845747	0.746343	0.832042	0.851732	0.352394	0.0734424	0.505827	0.474791	0.364936	0.343446	0.257765	0.409543	0.587047	0.507585	0.241505	0.12482	0.380732	0.506756	0.578832	0.535898	0.533319	0.501464	0.362885	0.703119	0.409226	-0.113521
hydrocinnamic acid	0.103168	-0.201555	0.0947742	-0.117797	-0.0405794	-0.00638644	0.178709	0.147028	0.240634	0.295259	0.470362	0.452984	0.334922	0.602356	0.621505	0.441277	0.432081	0.440827	0.396085	0.43131	0.502658	0.362026	0.420144	0.418074	0.401144	0.472742	0.479033	0.0878303	-0.108635	0.456147	0.110731	0.219842	0.229767	0.0427424	0.00689967	0.219978	0.181827	0.0873891	0.0894624	0.253711	0.492653	0.52593	0.419371	0.361362	0.390045	0.162741	0.264564	0.147307	0.0600933
Indolelactate	0.557804	0.187606	0.16737	0.0110593	0.237494	0.420945	0.412243	0.467856	0.423146	0.461866	0.722577	0.338374	0.419244	0.652329	0.671788	0.496368	0.498987	0.514012	0.460929	0.481809	0.539731	0.432653	0.492845	0.501589	0.444713	0.492453	0.481292	0.180261	0.00311181	0.253471	0.102478	0.0917919	0.367816	0.371369	0.446467	0.318962	0.545861	-0.0743654	0.150064	0.35309	0.489141	0.35363	0.276092	0.229545	0.410346	0.18525	0.482243	-0.0314778	-0.0259733
urea	0.146241	0.00259454	0.202515	0.216301	0.21844	0.036267	0.190641	0.196276	0.11232	0.259321	0.177967	0.32635	0.214382	0.187502	0.199466	0.190838	0.191268	0.205932	0.172784	0.285226	0.217875	0.210274	0.296299	0.410554	0.227751	0.227449	0.20952	-0.0719324	-0.452	0.316392	0.398492	0.21406	-0.00613897	0.249717	-0.21395	0.171822	0.147209	0.189149	0.263212	0.106207	0.241019	0.386975	0.261092	0.308244	0.132929	0.203998	0.123275	0.423464	-0.245288
1-Hydroxyanthraquinone	0.172163	0.117878	-0.0634609	0.0289663	0.226897	-0.0958435	0.0688644	0.113852	0.1286	0.0203825	0.0364944	0.188557	0.165758	0.114938	0.0842071	0.00269379	-0.00262317	0.0387798	-0.013305	0.14095	0.0563493	0.011181	0.141642	0.288686	0.00470124	0.106842	0.122825	-0.271579	-0.659868	0.070721	0.00556876	-0.156439	0.101203	0.533533	0.11387	0.172572	0.150359	0.0823336	0.28833	0.218087	0.127038	0.216796	0.229993	0.267378	0.00744997	0.0959984	0.289391	0.343671	-0.387599
Analyte 384	0.00876808	-0.046562	0.0818604	0.299268	0.262906	0.15101	0.341928	0.322331	0.121314	0.419926	0.173707	0.343441	0.305664	0.183228	0.224057	0.291822	0.300349	0.294586	0.319743	0.32973	0.273202	0.35559	0.327564	0.396205	0.311471	0.289643	0.263465	0.0769691	-0.165887	0.293861	0.544702	0.445676	-0.0139341	0.0457701	-0.258114	0.341222	0.112933	0.101526	0.0573965	-0.115263	-0.077864	0.102141	-0.00212488	-0.0190647	0.0659602	0.120733	0.0541093	0.33333	-0.0999645
formononetin	0.191974	0.160543	-0.0417137	0.134589	0.239405	0.394547	0.325932	0.399178	0.212218	0.403511	0.454997	0.144058	0.20559	0.286495	0.314104	0.229601	0.238245	0.239053	0.222819	0.24523	0.265065	0.211606	0.234416	0.335147	0.209534	0.217971	0.196026	0.0110238	-0.343252	0.0829586	0.198137	0.0402196	0.227993	0.348104	0.0851242	0.224698	0.364911	-0.288156	-0.0732764	0.0549091	0.109029	-0.0177798	-0.0367206	-0.0757963	0.0460431	0.0627399	0.176965	0.027027	-0.369224
Dodecanol	-0.425148	-0.480266	-0.295541	-0.307697	-0.0841838	-0.190785	0.0304067	0.0310577	-0.305728	-0.114009	-0.144414	-0.2337	-0.198824	-0.265269	-0.279364	-0.199833	-0.190122	-0.20879	-0.143039	-0.197623	-0.273177	-0.056493	-0.180099	-0.138337	-0.134402	-0.224276	-0.24682	-0.275715	0.0253834	-0.312444	-0.000280968	-0.0747064	-0.376031	-0.104214	-0.0805743	-0.105273	-0.244645	-0.18281	-0.11053	-0.33181	-0.427512	-0.341833	-0.399086	-0.352964	0.0983042	0.127521	-0.285576	-0.302183	-0.0127093
pyridine-2,3-dicarboxylic acid	-0.52337	-0.542645	-0.275473	-0.481451	-0.360865	-0.467805	-0.147317	-0.202724	-0.107226	0.0150199	0.0852604	0.254668	0.121118	0.101921	-0.0278856	0.0293667	0.0224265	0.0074024	0.0535733	0.0130869	0.0139442	0.124432	0.0704648	0.00256481	0.0627169	0.0594727	0.0592117	0.0352599	0.264369	0.260466	0.0745065	0.197239	-0.100082	-0.150563	-0.288959	0.191956	-0.115272	0.2094	-0.132216	-0.101291	-0.00272804	0.120524	0.108686	0.145197	0.169504	0.0933749	-0.258885	-0.0588156	0.262412
palmitoleic acid	-0.107605	0.0337713	0.0488459	0.120649	0.0475587	0.0689664	0.0143721	-0.0729024	0.0411371	0.398731	-0.0058127	0.0496624	0.0169254	-0.133537	-0.0957906	0.0109497	0.0230554	-0.0182276	0.0428126	-0.0724281	-0.0565778	0.110412	0.0231695	-0.122301	-0.0634247	-0.0854057	-0.122179	0.25017	0.3079	0.199985	0.425902	0.337329	-0.355047	-0.271225	-0.107372	0.120698	0.0835148	0.164407	0.100091	0.0989501	-0.292625	-0.112587	-0.156382	-0.1743	-0.357106	-0.441833	-0.36036	-0.104077	0.342355
Erythrose	0.00786946	-0.0875051	0.33929	0.343271	0.339088	0.0818241	0.225078	0.0599493	0.191653	0.356409	-0.0290493	0.265362	0.168	0.076262	0.19363	0.288901	0.295949	0.272705	0.323267	0.264066	0.221603	0.370199	0.276568	0.225576	0.21579	0.222971	0.198987	0.12805	0.18501	0.22534	0.533688	0.449086	-0.505568	-0.340761	-0.0656512	0.0613145	-0.0931902	0.31646	0.318863	0.080589	-0.295744	0.149448	-0.0188787	-0.0358242	0.0255912	-0.0906388	-0.0687462	0.197644	0.334902
Adrenosterone	0.0154427	0.102586	0.18628	0.141063	0.092467	-0.0807079	0.187769	0.0762658	-0.123749	-0.0107307	-0.169882	0.135637	0.0897314	-0.195086	-0.280012	-0.00183627	-0.00874825	-0.0237501	0.0142618	0.027115	-0.0418621	0.0777756	0.0762407	0.00105293	0.0976342	0.0020697	-0.020653	0.316278	0.220454	0.350208	0.325613	0.289549	-0.204969	0.00706421	-0.158015	0.102692	-0.0166333	0.441183	0.438225	0.226841	0.128903	0.188652	0.0872408	0.150538	0.105924	0.30957	-0.334012	0.157576	0.0563998
N-Acetylisatin	0.108761	-0.206477	0.149929	0.0706628	0.0159606	-0.120168	0.223612	0.133586	0.058587	0.216737	0.0191835	0.393757	0.348061	0.125678	0.109988	0.358328	0.366463	0.34495	0.385914	0.343015	0.267459	0.476112	0.416966	0.286757	0.386738	0.325237	0.295121	0.328245	0.516444	0.352981	0.426169	0.64984	-0.0651893	-0.0304534	-0.135354	0.382026	0.00908442	0.660342	0.500402	0.0660872	0.107561	0.382646	0.227583	0.196257	0.35837	0.310327	0.0400941	0.276915	0.446056
Cysteinylglycine	0.197457	-0.0465353	0.319086	0.190528	0.227486	0.0880626	0.230809	0.136115	0.196288	0.337827	0.20335	0.381676	0.315989	0.147505	0.131897	0.356747	0.37127	0.362799	0.392232	0.377236	0.284178	0.514289	0.460014	0.392691	0.385319	0.310779	0.26927	0.243628	0.383292	0.216392	0.532509	0.530912	-0.192974	0.157318	0.0518015	0.231427	0.0283852	0.677075	0.625133	0.171998	0.0623593	0.414739	0.280298	0.281788	0.324439	0.210022	0.125518	0.301883	0.185889
xylitol	0.151588	-0.0731995	0.461171	0.326209	0.199571	0.59123	0.260833	0.314927	0.302836	0.0774053	0.301303	0.0191768	-0.00574677	0.0956936	0.285544	0.465623	0.478901	0.428631	0.413254	0.339529	0.426582	0.384281	0.269053	0.165797	0.39371	0.267858	0.219882	0.460737	0.295069	-0.0811272	-0.0399597	0.0548027	-0.107118	-0.103443	-0.162381	-0.263599	-0.12889	0.0950512	0.242428	-0.161903	0.0644166	0.101017	-0.0554859	-0.208164	0.405449	0.212802	-0.0442899	-0.0689225	-0.0319136
terephthalic acid	0.420429	0.0682755	0.578885	0.426558	0.454868	0.712485	0.538449	0.513067	0.525334	0.425585	0.643347	0.38	0.358565	0.451726	0.584207	0.764906	0.780689	0.738559	0.731375	0.66844	0.729715	0.732505	0.627794	0.544444	0.674419	0.588623	0.530325	0.553874	0.42233	0.251397	0.31488	0.370912	0.00936169	0.114831	0.0542263	0.0595767	0.227824	0.252286	0.416537	0.0909554	0.219465	0.34109	0.119661	0.0151008	0.611192	0.388526	0.175355	0.0863217	0.113424
D-erythro-sphingosine	-0.174082	-0.462925	0.352713	0.259469	0.103049	0.275952	0.0958358	0.0663033	0.0466472	0.00168032	-0.00247719	-0.0661074	-0.196564	0.0102939	0.296663	0.347022	0.359971	0.311575	0.31443	0.236375	0.29325	0.284042	0.134995	0.0997066	0.259172	0.175842	0.143679	0.0409827	0.0408684	-0.229478	0.00840033	0.119497	-0.365527	-0.47758	-0.31338	-0.458336	-0.498004	-0.0006386	0.136477	-0.319687	-0.191212	0.0751301	-0.14226	-0.308795	0.309049	0.0634306	-0.0628297	-0.0181621	0.034929
malonic acid	-0.115708	-0.306727	0.333616	0.278527	0.0820746	0.372083	0.0432889	0.0547364	0.0601522	-0.188321	-0.0763	-0.237959	-0.317818	-0.174661	0.0877946	0.234225	0.248653	0.188736	0.181108	0.100929	0.180831	0.143504	-0.00428607	-0.0794639	0.130759	0.0210776	-0.0176783	0.15501	0.0982084	-0.307676	-0.219957	-0.0785902	-0.330325	-0.33469	-0.331135	-0.560275	-0.449532	-0.0478111	0.167369	-0.339971	-0.20524	-0.0704785	-0.238245	-0.398428	0.232835	0.0670553	-0.206363	-0.138017	0.00831854
3,4-dihydroxybenzoic acid	-0.023509	-0.274058	0.421569	0.404694	0.26023	0.476466	0.187934	0.114609	0.120618	0.0325979	0.0951902	-0.0493043	-0.164099	-0.0466716	0.20608	0.404936	0.422709	0.354073	0.360108	0.276383	0.341768	0.357467	0.190544	0.10793	0.285291	0.174262	0.121427	0.216446	0.175514	-0.155256	0.0274693	0.157953	-0.33324	-0.267172	-0.34022	-0.455738	-0.324	0.0791966	0.300549	-0.239884	-0.164942	0.0578602	-0.17587	-0.317308	0.293646	0.121968	-0.198414	-0.0882611	0.0621522
3-hydroxybenzoic acid	-0.128958	-0.353901	0.449545	0.368894	0.247503	0.350143	0.123646	0.0473848	0.0571223	-0.05728	-0.0410164	-0.100204	-0.223124	-0.0616753	0.214738	0.331795	0.344033	0.285772	0.301025	0.211011	0.26844	0.267972	0.0924679	0.0478399	0.215911	0.132932	0.0973968	0.0863971	0.166764	-0.206604	0.0169629	0.0971519	-0.437734	-0.514396	-0.303655	-0.537474	-0.439008	-0.0295488	0.114966	-0.321953	-0.289202	-0.0196777	-0.259541	-0.370321	0.285586	0.102673	-0.169418	-0.0753458	0.1606
phloroglucinol	-0.11016	-0.244765	0.418978	0.412147	0.286059	0.456862	0.154288	0.0541001	0.0221907	-0.0941877	-0.0138786	-0.20678	-0.32299	-0.117354	0.14275	0.247013	0.25985	0.209337	0.211586	0.15152	0.214135	0.181274	0.0238302	0.0212291	0.163273	0.0555171	0.0182666	0.0117604	-0.0350651	-0.296765	-0.0526435	-0.0285199	-0.430137	-0.341868	-0.241945	-0.666064	-0.480316	-0.11215	0.200098	-0.242569	-0.240598	-0.0407072	-0.240645	-0.358563	0.234391	0.0824009	-0.200153	-0.134222	-0.142394
alpha-Tocopherol	-0.0903742	-0.28837	0.418236	0.41565	0.26044	0.4226	0.145503	0.0720092	0.0134277	-0.0912152	-0.0506714	-0.18578	-0.291086	-0.131203	0.136912	0.270248	0.287647	0.237997	0.242238	0.176656	0.217191	0.226772	0.0604751	0.0487825	0.193766	0.0747469	0.0332127	0.019336	0.0303106	-0.311198	-0.0117886	0.0510803	-0.402675	-0.330448	-0.25914	-0.60141	-0.501706	-0.017845	0.246258	-0.305517	-0.264466	-0.0208359	-0.228498	-0.357045	0.268852	0.0989255	-0.136538	-0.0592434	-0.0747574
Synephrine	0.0775038	-0.103917	0.443824	0.408744	0.335155	0.551841	0.298616	0.24725	0.199409	0.0978544	0.140757	0.019211	-0.0142385	0.035298	0.277177	0.490267	0.501553	0.436738	0.458683	0.343195	0.419799	0.423823	0.253844	0.125492	0.367392	0.283026	0.24207	0.427974	0.380619	-0.116161	0.0392629	0.180578	-0.216934	-0.307208	-0.111334	-0.29611	-0.221293	0.102146	0.275008	-0.104857	-0.137585	0.0042894	-0.198646	-0.374605	0.330863	0.167822	-0.102746	-0.100335	0.108663
2-methylfumarate	0.0444523	-0.242102	0.508066	0.345495	0.253253	0.342185	0.229953	0.190317	0.143282	-0.146046	-0.0105337	0.00495257	-0.0572933	0.0350381	0.254523	0.428545	0.439327	0.398295	0.401251	0.322846	0.366003	0.364123	0.203375	0.128682	0.347909	0.258845	0.227934	0.261687	0.379477	-0.0556682	-0.0249053	0.147445	-0.240565	-0.341954	-0.117396	-0.367163	-0.361473	0.169505	0.279537	-0.231856	-0.134521	0.0901915	-0.131084	-0.242211	0.516246	0.301573	0.00457492	0.0537055	0.261713
3,6-Anhydro-D-galactose	0.348613	-0.0379073	0.557998	0.396384	0.355484	0.29667	0.31238	0.243036	0.596656	0.408788	0.328727	0.551225	0.454227	0.497718	0.656271	0.753408	0.762527	0.740343	0.741417	0.699913	0.704755	0.73028	0.672861	0.607352	0.614821	0.658166	0.634962	0.369832	0.353648	0.285576	0.408221	0.522592	-0.124054	-0.101702	0.0684618	0.204775	0.0878601	0.501945	0.473437	0.157745	0.0910676	0.511424	0.319539	0.201821	0.490463	0.269742	0.418867	0.452102	0.380688
alpha-Ecdysone	0.392498	0.161317	0.526408	0.428825	0.356751	0.448916	0.296141	0.147202	0.321987	0.378082	0.268093	0.303738	0.239686	0.21418	0.357296	0.555864	0.560339	0.505063	0.51855	0.434189	0.495875	0.520807	0.449958	0.244163	0.418316	0.398034	0.361731	0.577783	0.526346	0.262166	0.301404	0.448279	-0.13632	-0.180347	0.0166251	0.0127338	0.145103	0.435041	0.529827	0.342447	0.181839	0.358192	0.152051	0.0413936	0.210339	0.0687733	-0.0356839	0.0129858	0.369621
L-dopa	0.187015	-0.0791988	0.623212	0.558168	0.504228	0.529747	0.503565	0.351337	0.401306	0.481802	0.357353	0.395966	0.29628	0.288631	0.458711	0.682526	0.698356	0.645763	0.687702	0.589759	0.606657	0.71901	0.555261	0.464096	0.590976	0.503938	0.445017	0.463543	0.465827	0.316873	0.595084	0.600604	-0.373167	-0.274041	-0.162305	0.0166567	0.00412035	0.347953	0.394299	-0.0207237	-0.111889	0.268743	-0.00666676	-0.0767786	0.416545	0.222176	-0.0442148	0.160037	0.326555
4-hydroxycinnamic acid	0.41229	0.114865	0.548942	0.610368	0.597585	0.6253	0.518014	0.339393	0.474672	0.544979	0.428357	0.406985	0.342057	0.3614	0.533452	0.68968	0.702274	0.669239	0.678051	0.635051	0.647928	0.710435	0.616585	0.53238	0.588059	0.55236	0.511461	0.391563	0.224422	0.163395	0.45068	0.494989	-0.230077	0.00194167	0.031269	0.0428932	0.0498262	0.391793	0.597521	0.199102	0.0328451	0.379936	0.177492	0.0499632	0.29852	0.0855553	0.15903	0.132955	0.036568
guanine	0.59123	0.329112	0.665939	0.550146	0.61808	0.719625	0.684727	0.568314	0.633377	0.709729	0.720363	0.615943	0.60416	0.539433	0.589574	0.82372	0.835807	0.806471	0.823002	0.770129	0.783278	0.869081	0.798221	0.684628	0.768237	0.698467	0.639375	0.717978	0.543016	0.51064	0.675111	0.631655	-0.0396595	0.205303	0.205967	0.343438	0.42406	0.530238	0.637307	0.393628	0.288241	0.495891	0.28796	0.227341	0.516842	0.343877	0.200398	0.226588	0.157069
phthalic acid	0.459056	0.196716	0.768242	0.626234	0.646172	0.694973	0.662507	0.500129	0.5612	0.542993	0.612147	0.554034	0.47196	0.553167	0.666157	0.834017	0.840194	0.8176	0.828793	0.801691	0.817785	0.823483	0.743572	0.727066	0.79585	0.726932	0.683043	0.515023	0.342989	0.37181	0.60846	0.550781	-0.131944	0.0169583	0.144009	0.0677898	0.153475	0.394872	0.547616	0.294004	0.263232	0.527892	0.282306	0.211027	0.651481	0.509691	0.264063	0.311577	-0.0158245
1-Hexadecanol	0.223985	-0.0590471	0.64116	0.4968	0.436391	0.483517	0.551528	0.339057	0.466954	0.404253	0.420077	0.468136	0.347178	0.417245	0.51776	0.734842	0.743929	0.710941	0.745023	0.688764	0.692963	0.768481	0.642524	0.59905	0.714831	0.613658	0.567417	0.433453	0.427077	0.307907	0.540335	0.590395	-0.339522	-0.124147	-0.0240244	-0.00756837	-0.0740086	0.454533	0.560128	0.138363	0.110013	0.484401	0.248852	0.170253	0.648292	0.493663	0.105986	0.251228	0.111743
4-Methylcatechol	0.280577	0.154759	0.56621	0.642097	0.593825	0.585389	0.493234	0.256559	0.477333	0.7728	0.531625	0.517441	0.393913	0.437593	0.556551	0.641973	0.644781	0.602975	0.641728	0.586987	0.621784	0.655046	0.581039	0.533252	0.545384	0.531014	0.494524	0.389607	0.212513	0.374294	0.723587	0.600681	-0.336092	-0.284432	-0.196794	0.12242	0.244748	0.173878	0.164817	0.157122	0.0122088	0.319175	0.109533	0.0872207	0.0861573	0.0129955	-0.0565043	0.0793397	0.13249
Octadecanol	0.169871	-0.00649397	0.591779	0.475248	0.38837	0.464917	0.488763	0.27425	0.463532	0.419418	0.455969	0.548884	0.407405	0.405181	0.468132	0.743992	0.742579	0.68777	0.728992	0.657862	0.709629	0.731404	0.619963	0.498982	0.686369	0.611067	0.571107	0.648911	0.557423	0.465361	0.484728	0.598753	-0.227359	-0.223017	-0.256333	0.0836618	0.0769721	0.427718	0.356068	0.12821	0.18662	0.437512	0.212746	0.151949	0.511029	0.460503	-0.113549	0.147662	0.239617
3-Hydroxynorvaline	-0.274595	-0.384012	0.0754479	0.0691978	-0.0808926	-0.0204152	-0.148072	-0.226052	-0.0930286	-0.143794	-0.246795	-0.175372	-0.308446	-0.36098	-0.241371	0.0360386	0.0617911	-0.0107374	0.0286749	-0.0638705	-0.0645463	0.106057	-0.049251	-0.144331	-0.0771308	-0.166617	-0.226856	0.010749	0.225211	-0.118958	0.0423202	0.184881	-0.444869	-0.116649	-0.358995	-0.34619	-0.298594	0.233663	0.393373	-0.183707	-0.34409	-0.0487662	-0.20266	-0.259339	0.060527	0.0264979	-0.386882	-0.0173228	0.320505
4-aminophenol	-0.218757	-0.390994	0.116419	0.0851846	-0.0718882	0.0106475	-0.106623	-0.180251	-0.0459658	-0.0837742	-0.184796	-0.122902	-0.25349	-0.29413	-0.168534	0.0999482	0.126415	0.0570233	0.0920672	0.000633041	-0.00208255	0.173359	0.0216522	-0.0804783	-0.00472769	-0.101653	-0.163349	0.0447252	0.255633	-0.0986602	0.0812885	0.234648	-0.432429	-0.113152	-0.344695	-0.302405	-0.285693	0.283253	0.42889	-0.177662	-0.293837	0.0194802	-0.144702	-0.212076	0.11348	0.0385891	-0.326239	0.00352801	0.327468
5-Aminoimidazole-4-carboxamide	-0.252998	-0.41559	0.0832885	0.0816007	-0.0873722	0.00859809	-0.125302	-0.192936	-0.0985646	-0.0942598	-0.21073	-0.159643	-0.287872	-0.327851	-0.190444	0.0734249	0.10085	0.0296738	0.0659672	-0.0304396	-0.0309933	0.146787	-0.012159	-0.114403	-0.0303792	-0.131785	-0.19358	0.0200034	0.235141	-0.138233	0.0662034	0.229024	-0.416897	-0.136781	-0.372248	-0.324605	-0.319983	0.251624	0.395123	-0.216791	-0.321264	-0.0208661	-0.183122	-0.260172	0.0778978	0.000759233	-0.345539	-0.0208264	0.305496
Thioctamide	-0.240925	-0.359293	0.0691721	0.0713103	-0.0540525	-0.0343669	-0.114913	-0.193219	-0.0829462	-0.0972002	-0.231505	-0.127102	-0.248562	-0.337344	-0.232208	0.0490375	0.074438	0.00505215	0.0471847	-0.0429515	-0.0550662	0.133535	-0.0160852	-0.116495	-0.0595422	-0.142245	-0.202281	0.0328282	0.248533	-0.0616534	0.0972499	0.230801	-0.426363	-0.0945722	-0.339284	-0.263204	-0.243488	0.26974	0.406578	-0.16001	-0.338935	-0.0358082	-0.192225	-0.236836	0.0537872	0.0219659	-0.371216	0.00424182	0.359939
Albendazole	-0.216143	-0.331064	0.0491631	0.0672822	-0.0460014	-0.0479212	-0.103636	-0.18255	-0.0656963	-0.0683029	-0.230248	-0.107736	-0.217312	-0.3303	-0.237762	0.0419232	0.0669604	-0.000351362	0.0437753	-0.0440099	-0.0634571	0.135072	-0.00648739	-0.108779	-0.0661956	-0.140446	-0.199355	0.0379504	0.249372	-0.0386859	0.119153	0.244061	-0.425493	-0.0726783	-0.322545	-0.207583	-0.198076	0.278544	0.408575	-0.140053	-0.344044	-0.0391142	-0.187018	-0.223248	0.025619	0.00683104	-0.364116	0.00868955	0.380187
3-Hydroxypropionic acid	-0.228431	-0.334886	0.0876725	0.0640651	-0.092219	-0.0455735	-0.118419	-0.20304	-0.0559308	-0.0611789	-0.186162	-0.0567157	-0.189835	-0.295069	-0.219024	0.0902153	0.114884	0.0459678	0.0914301	0.00098271	-0.0125447	0.182437	0.0410473	-0.0705207	-0.00157103	-0.092828	-0.153822	0.103267	0.325445	-0.00748332	0.152297	0.306884	-0.374748	-0.0652961	-0.342012	-0.203732	-0.219098	0.364196	0.441482	-0.114225	-0.256433	0.0422156	-0.103312	-0.15111	0.0954119	0.080241	-0.344996	0.0642002	0.356656
Farnesal	-0.176715	-0.362778	0.135267	0.0909735	-0.0435513	-0.00351686	-0.0457672	-0.134361	-0.0201662	0.00453353	-0.115589	0.00323283	-0.129801	-0.206895	-0.111314	0.173252	0.198324	0.133551	0.173751	0.0852532	0.070883	0.265906	0.121296	0.00995929	0.0843121	-0.00819226	-0.0697181	0.113912	0.329439	0.0228429	0.19609	0.357492	-0.365143	-0.0768986	-0.314395	-0.171714	-0.217975	0.388939	0.474501	-0.11021	-0.221632	0.106245	-0.0661411	-0.12582	0.168178	0.0905049	-0.275491	0.0772797	0.363676
Linoleic acid methyl ester	-0.16617	-0.349454	0.15237	0.117419	-0.0155653	0.0251187	-0.0226333	-0.114924	-0.0133688	0.00409947	-0.114755	-0.00262244	-0.131459	-0.209027	-0.106659	0.18391	0.208985	0.14271	0.184092	0.0938147	0.0807107	0.272396	0.123095	0.0141311	0.0923541	-0.00243529	-0.0647939	0.122621	0.330174	0.0191217	0.198243	0.354662	-0.374381	-0.0844821	-0.312985	-0.183717	-0.215979	0.371775	0.472745	-0.11517	-0.233262	0.0920733	-0.0868239	-0.146945	0.175331	0.10545	-0.281706	0.0708913	0.358807
Monostearin	-0.105317	-0.243596	0.301874	0.25306	0.191382	0.211168	0.139063	-0.000813129	0.111928	0.00741828	0.0162947	0.0512511	-0.0877066	-0.147831	-0.0578405	0.279251	0.298393	0.226039	0.267485	0.192851	0.196233	0.339745	0.181715	0.0951549	0.181623	0.0752714	0.00953055	0.220013	0.31852	0.0971653	0.20182	0.281331	-0.454451	-0.0515728	-0.33695	-0.260961	-0.137114	0.289723	0.461926	-0.0873942	-0.210835	0.0875243	-0.127284	-0.14517	0.27733	0.269287	-0.376662	0.011467	0.27758
1-Monopalmitin	-0.163475	-0.280894	0.265317	0.260917	0.197775	0.200298	0.112393	-0.00954112	0.00918229	-0.0558621	-0.128286	-0.0955173	-0.204761	-0.266002	-0.121249	0.180826	0.202439	0.130916	0.176223	0.082247	0.0840809	0.240467	0.0568862	-0.0310142	0.0747852	-0.0321932	-0.0953104	0.137144	0.270126	-0.0246737	0.144917	0.208398	-0.527714	-0.171859	-0.301592	-0.35306	-0.257913	0.192163	0.415375	-0.164152	-0.370888	-0.0615901	-0.27627	-0.315309	0.178082	0.124744	-0.408133	-0.0588911	0.287909
Methyl Palmitoleate	-0.124254	-0.324119	0.207223	0.221633	0.12445	0.150088	0.118459	0.0150872	-0.0103981	-0.0131356	-0.136284	-0.0752125	-0.166521	-0.233489	-0.0852961	0.192357	0.216072	0.147967	0.189308	0.0941994	0.0881469	0.259729	0.0878355	-0.0115953	0.0968559	-0.0102703	-0.0732364	0.125167	0.274557	-0.00395602	0.16342	0.281967	-0.468293	-0.165823	-0.310509	-0.254006	-0.236175	0.223399	0.429367	-0.181019	-0.327185	-0.0200154	-0.235124	-0.292278	0.179918	0.101253	-0.345258	-0.0385563	0.340219
epsilon-Caprolactam	-0.160051	-0.582018	0.178465	0.0184954	-0.0734497	0.0264672	0.0515592	0.0594342	0.0896785	0.209683	0.110097	0.205342	0.0826594	0.105023	0.278937	0.430494	0.448462	0.388299	0.418671	0.314994	0.326	0.467316	0.32903	0.207961	0.338648	0.271005	0.223554	0.196773	0.370607	0.0333987	0.23197	0.437524	-0.244583	-0.340389	-0.392266	0.0161737	-0.192517	0.306031	0.191175	-0.281057	-0.107357	0.209707	-0.0182877	-0.14019	0.348831	0.132877	-0.0588498	0.0739544	0.42874
Lignoceric acid	-0.213666	-0.473093	0.0797813	0.0968903	-0.105746	-0.0229173	-0.164174	-0.144876	-0.140789	0.000920529	-0.182736	-0.0315725	-0.1459	-0.191234	0.0100356	0.194211	0.21961	0.155983	0.17894	0.0722699	0.0843745	0.224874	0.0770171	-0.0510963	0.0664568	0.0122636	-0.0337019	0.0710172	0.294246	-0.105515	0.102211	0.358245	-0.127332	-0.296435	-0.422557	-0.150625	-0.305755	0.278575	0.197517	-0.335184	-0.266177	0.0116975	-0.163221	-0.294968	0.0596117	-0.111255	-0.133734	0.0962934	0.426447
tyramine	-0.18466	-0.218993	0.432069	0.320785	0.230252	0.267641	0.169436	-0.0483218	0.0727686	0.00618554	0.0598892	0.0166599	-0.176516	-0.00476893	0.118906	0.28248	0.297306	0.253695	0.284022	0.220318	0.256702	0.30594	0.144564	0.147688	0.226575	0.1253	0.0770354	0.0480574	0.14933	0.0816794	0.255648	0.245774	-0.479303	-0.200896	-0.118261	-0.50194	-0.371181	0.164808	0.420033	0.0300058	-0.158428	0.168299	-0.0284559	-0.0707573	0.353401	0.208966	-0.224858	0.0749597	0.0321898
thymine	-0.456675	-0.421382	0.221483	0.217892	0.00422639	0.131299	-0.0913283	-0.219311	-0.123397	-0.256332	-0.220987	-0.219716	-0.417184	-0.30074	-0.121142	0.0969713	0.112396	0.039545	0.0758266	-0.0182249	0.0456384	0.0721342	-0.118614	-0.151855	-0.00404022	-0.108289	-0.153345	0.000566813	0.106879	-0.152384	-0.0399602	0.0728266	-0.463928	-0.386714	-0.47942	-0.644872	-0.541387	-0.0136608	0.135174	-0.31203	-0.357731	-0.114872	-0.283868	-0.366796	0.147344	0.106671	-0.458561	-0.0519965	0.0858343
nicotinic acid	-0.415911	-0.353261	0.0715839	0.0339995	-0.127862	0.192278	-0.0683535	-0.171263	-0.0419922	-0.0180251	0.0701124	-0.12318	-0.28467	-0.130391	-0.00790603	0.154017	0.170798	0.0932074	0.123474	-0.014717	0.121505	0.134189	-0.0489393	-0.187737	0.0245141	-0.0626212	-0.114773	0.218533	0.276496	0.0721038	-0.0366126	0.130472	-0.25787	-0.276987	-0.369555	-0.416049	-0.287117	-0.01782	0.0904919	-0.134554	-0.191941	-0.0924729	-0.205537	-0.32411	0.0541823	-0.147323	-0.510629	-0.247467	0.188553
N-(2-hydroxyethyl)-iminodiacetic acid	-0.175412	-0.188931	0.299672	0.375699	0.186721	0.361297	0.15219	0.0292189	-0.0962829	-0.165892	-0.136494	-0.156633	-0.262198	-0.315425	-0.146154	0.198882	0.209151	0.13287	0.163147	0.0787927	0.13308	0.175152	0.00283745	-0.125437	0.138956	-0.0126051	-0.062305	0.329136	0.245465	-0.0997775	-0.0407786	0.127655	-0.337769	-0.250014	-0.4544	-0.484967	-0.416215	0.151102	0.348147	-0.197411	-0.187363	-0.0702118	-0.256804	-0.37285	0.163579	0.166609	-0.505249	-0.15603	-0.014999
pentadecanoic acid	-0.213661	-0.327223	0.297041	0.338145	0.211375	0.300348	0.063616	-0.0534086	-0.0380855	-0.12333	-0.18369	-0.230059	-0.345955	-0.312791	-0.0780966	0.163137	0.180753	0.102794	0.13828	0.0356593	0.076115	0.155888	-0.0398701	-0.124689	0.0353179	-0.0712093	-0.122604	0.0851299	0.163012	-0.243112	-0.0214062	0.0668226	-0.566187	-0.382302	-0.395609	-0.567755	-0.427153	0.00641338	0.249833	-0.296717	-0.428873	-0.158607	-0.374071	-0.465499	0.0957222	0.0184762	-0.4367	-0.192294	0.165225
Hexachlorobenzene	-0.142941	-0.219521	0.261524	0.28293	0.171113	0.308502	0.0884656	0.0337451	-0.0560572	-0.120833	-0.155162	-0.210337	-0.294002	-0.35602	-0.161059	0.15302	0.174352	0.0951289	0.123012	0.024174	0.0606918	0.161274	-0.0150614	-0.138907	0.0371154	-0.0868446	-0.152139	0.233959	0.212289	-0.112334	0.00100447	0.0930755	-0.408346	-0.152647	-0.315952	-0.438733	-0.302516	0.141805	0.434942	-0.151243	-0.302152	-0.12041	-0.326611	-0.431416	0.123043	0.0615212	-0.447857	-0.119449	0.142784
coniferyl alcohol	-0.244977	-0.322354	-0.142251	-0.0897025	-0.314363	-0.246644	-0.149422	-0.21227	-0.148027	-0.145796	-0.37699	-0.167412	-0.220769	-0.383603	-0.368193	-0.123097	-0.106162	-0.152525	-0.106387	-0.175565	-0.216896	-0.0196744	-0.103659	-0.213467	-0.126405	-0.222971	-0.261309	0.0322455	0.222156	-0.0771349	0.0243548	0.221138	-0.382403	-0.0875834	-0.329214	-0.0699547	-0.268018	0.302567	0.358583	-0.139413	-0.228862	-0.0237508	-0.0685971	-0.118987	-0.0459621	0.0170408	-0.350491	-0.0132851	0.27394
10-Hydroxydecanoic acid	-0.0596427	-0.381195	-0.185237	-0.0598568	-0.166022	-0.227784	-0.170898	-0.0716555	-0.348735	-0.223832	-0.50191	-0.292234	-0.231335	-0.445186	-0.302544	-0.173205	-0.162134	-0.200514	-0.184378	-0.22543	-0.296056	-0.139907	-0.189732	-0.288923	-0.206193	-0.251906	-0.265478	-0.11972	0.0812905	-0.383333	-0.188235	0.0306688	-0.162296	-0.271277	-0.389307	-0.0361484	-0.21682	0.0476742	0.0168232	-0.441895	-0.300905	-0.225212	-0.33461	-0.381658	-0.154042	-0.0783257	-0.177075	-0.153783	0.352492
Behenic acid	-0.43848	-0.486517	-0.129528	-0.290794	-0.360471	-0.423713	-0.310462	-0.262654	-0.408079	-0.456108	-0.45508	-0.206086	-0.322695	-0.426147	-0.37496	-0.20015	-0.199707	-0.245872	-0.236637	-0.27276	-0.261081	-0.209104	-0.266772	-0.389221	-0.23692	-0.28128	-0.299664	0.0239264	0.109057	0.0436568	-0.251038	-0.0578793	-0.153267	-0.234324	-0.434408	-0.243187	-0.339851	0.172765	0.137699	-0.163409	-0.0827514	-0.0507275	-0.170428	-0.192148	0.0453819	0.0655259	-0.467809	-0.0468795	0.322711
Fructose 2,6-biphosphate degr prod	-0.571184	-0.315207	-0.435001	-0.283059	-0.483446	-0.362983	-0.534306	-0.455194	-0.697615	-0.569923	-0.741005	-0.736781	-0.743429	-0.887907	-0.832403	-0.70521	-0.693753	-0.742315	-0.718929	-0.788321	-0.770572	-0.680837	-0.757019	-0.857655	-0.721331	-0.807804	-0.827916	-0.230829	-0.093698	-0.398853	-0.439367	-0.345571	-0.23446	-0.25503	-0.446092	-0.48249	-0.44432	-0.227306	-0.146557	-0.364005	-0.443306	-0.584207	-0.54522	-0.560319	-0.5594	-0.443427	-0.726178	-0.397066	0.0864479
2-Amino-1-phenylethanol	-0.552513	-0.416692	-0.361102	-0.285646	-0.338585	-0.389045	-0.388158	-0.339074	-0.629678	-0.518328	-0.634461	-0.546104	-0.571295	-0.783734	-0.767315	-0.555687	-0.542373	-0.588407	-0.550621	-0.607262	-0.642519	-0.464689	-0.569761	-0.65264	-0.552346	-0.652213	-0.682608	-0.208172	0.0207601	-0.281147	-0.28025	-0.206725	-0.294688	-0.14487	-0.42556	-0.36072	-0.40162	-0.0448337	0.00168708	-0.373513	-0.461101	-0.470398	-0.500757	-0.465838	-0.309041	-0.206169	-0.672498	-0.292173	0.176349
Arachidic acid	-0.486417	-0.469984	-0.121996	-0.0907262	-0.268395	-0.178792	-0.332345	-0.354808	-0.334071	-0.328446	-0.450357	-0.382621	-0.500283	-0.617889	-0.516078	-0.234343	-0.213842	-0.292289	-0.249709	-0.347609	-0.337755	-0.171201	-0.321073	-0.450786	-0.321668	-0.428379	-0.480309	-0.0308008	0.166569	-0.236021	-0.157342	-0.00624673	-0.453013	-0.232785	-0.545072	-0.432161	-0.409751	0.104227	0.182939	-0.334985	-0.430798	-0.263923	-0.367781	-0.410679	-0.169958	-0.14197	-0.643681	-0.207342	0.282854
heptadecanoic acid	-0.453009	-0.259758	-0.203584	-0.0874864	-0.153604	-0.112994	-0.343118	-0.327521	-0.401427	-0.322812	-0.482317	-0.492779	-0.545584	-0.7201	-0.618856	-0.389799	-0.38	-0.461623	-0.420295	-0.513348	-0.475835	-0.376945	-0.491191	-0.634031	-0.51406	-0.567425	-0.605046	0.00126619	0.0415218	-0.256728	-0.267563	-0.236287	-0.400729	-0.279398	-0.506145	-0.427239	-0.224748	-0.166357	-0.0581281	-0.265977	-0.48633	-0.506824	-0.578753	-0.584987	-0.458277	-0.32429	-0.803598	-0.415938	0.23084
3-Hydroxyflavone	-0.446961	-0.361661	-0.131034	-0.00606134	-0.188997	-0.106502	-0.27696	-0.338312	-0.23422	-0.421388	-0.564785	-0.565478	-0.645599	-0.642381	-0.497004	-0.342078	-0.323147	-0.384113	-0.354974	-0.430307	-0.410495	-0.321155	-0.455039	-0.499939	-0.443641	-0.516107	-0.553047	-0.24279	-0.147425	-0.383679	-0.311094	-0.248223	-0.649744	-0.235005	-0.369357	-0.61379	-0.49729	-0.167676	0.172198	-0.297745	-0.578766	-0.38915	-0.440666	-0.49469	-0.262624	-0.234959	-0.583683	-0.267438	0.10545
2-Monopalmitin	-0.33038	-0.346913	0.0915187	0.125897	0.0654125	0.0792188	-0.0517345	-0.121912	-0.169203	-0.244695	-0.315434	-0.332996	-0.422077	-0.497507	-0.358368	-0.0809106	-0.0576419	-0.128332	-0.0858101	-0.178395	-0.177322	-0.0149156	-0.200658	-0.276455	-0.1784	-0.293335	-0.354008	-0.0176873	0.133519	-0.179198	-0.0393496	-0.0102022	-0.577427	-0.176667	-0.354295	-0.486391	-0.362519	0.0347284	0.294909	-0.283438	-0.517337	-0.275606	-0.440313	-0.46112	-0.00311306	-0.0339639	-0.559881	-0.189178	0.229046
Dithioerythritol	-0.336032	-0.323959	0.135763	0.198968	0.116242	0.169003	-0.0975182	-0.176501	-0.151622	-0.293292	-0.32706	-0.42969	-0.539437	-0.492974	-0.289452	-0.0939254	-0.071707	-0.142151	-0.116101	-0.200647	-0.16617	-0.0857648	-0.268028	-0.305218	-0.232083	-0.320255	-0.37301	-0.131035	-0.043022	-0.308147	-0.154634	-0.15215	-0.602985	-0.238201	-0.330852	-0.6829	-0.439402	-0.137302	0.222227	-0.292018	-0.552722	-0.320084	-0.480292	-0.52784	-0.0607123	-0.117639	-0.522835	-0.229746	0.110951
Gallic acid	-0.238087	-0.23314	0.191826	0.268218	0.165315	0.20697	0.00758152	-0.105008	-0.137253	-0.272942	-0.298808	-0.337225	-0.441415	-0.442394	-0.266615	-0.0158276	0.00537194	-0.0568289	-0.0334766	-0.10318	-0.0832843	0.00661746	-0.165805	-0.217607	-0.115577	-0.223119	-0.276462	-0.0246273	0.0162275	-0.209391	-0.0866449	-0.0363424	-0.512131	-0.122084	-0.259483	-0.606225	-0.445996	0.0426054	0.423655	-0.169194	-0.423584	-0.188428	-0.349292	-0.41624	0.0421177	-0.0129129	-0.452938	-0.126249	0.0415292
1-Methylhydantoin	-0.228681	-0.290082	0.241895	0.269368	0.166948	0.235512	0.0296582	-0.0666688	-0.0868347	-0.186829	-0.221824	-0.280876	-0.389309	-0.379872	-0.189693	0.0664557	0.0900869	0.0199369	0.0516503	-0.0383216	-0.017309	0.0937946	-0.0949665	-0.153632	-0.0446067	-0.160461	-0.221254	0.0170026	0.116405	-0.190543	-0.00150786	0.041874	-0.53406	-0.195703	-0.295982	-0.559252	-0.393341	0.0439679	0.363082	-0.226063	-0.43037	-0.169757	-0.364698	-0.427442	0.104182	0.0330807	-0.432625	-0.119711	0.143753
Nicotinoylglycine	-0.204143	-0.295084	0.293743	0.287492	0.193053	0.250323	0.0583183	-0.0370999	-0.0491149	-0.192813	-0.201228	-0.247506	-0.362524	-0.330279	-0.127528	0.115301	0.136813	0.0684772	0.0945685	0.00900115	0.03659	0.12408	-0.0615644	-0.118787	-0.00139593	-0.109959	-0.167908	0.0386932	0.1181	-0.157302	-0.0107396	0.0370649	-0.531998	-0.223638	-0.287293	-0.564755	-0.395512	0.0465881	0.365778	-0.217482	-0.399756	-0.13119	-0.342274	-0.408201	0.161614	0.0706403	-0.400233	-0.0974836	0.162058
uracil	-0.176851	-0.234703	0.0996131	0.0230121	-0.0691032	0.208539	-0.239981	-0.251601	-0.0634562	-0.12156	-0.0189347	-0.385957	-0.494198	-0.360898	-0.234571	-0.111188	-0.0910408	-0.161966	-0.162241	-0.2253	-0.158773	-0.119011	-0.214462	-0.276459	-0.236271	-0.330888	-0.387529	-0.0763577	-0.00995105	-0.331203	-0.19051	-0.225142	-0.43583	-0.0844521	-0.332737	-0.59526	-0.139676	-0.167632	0.100442	-0.177044	-0.212242	-0.161236	-0.272537	-0.283278	-0.121725	-0.160006	-0.481856	-0.372127	0.0556331
putrescine	-0.0530247	-0.0482215	0.0288388	0.0681328	0.0698636	0.427457	-0.0501448	0.0425607	0.1178	0.0462905	0.118082	-0.309332	-0.284689	-0.298289	-0.151665	0.037914	0.0619985	-0.0266308	-0.012408	-0.140999	-0.03537	0.00956393	-0.125555	-0.276794	-0.168385	-0.227425	-0.294018	0.266374	0.209775	-0.185991	-0.187198	-0.194573	-0.239316	-0.00704966	-0.228146	-0.277961	0.166506	-0.252095	-0.00435277	-0.18489	-0.332749	-0.402796	-0.493258	-0.559058	-0.188968	-0.251433	-0.490036	-0.450413	0.237287
1,2,4-Benzenetriol	-0.358346	-0.12609	-0.221812	-0.0434535	-0.224627	0.156653	-0.317527	-0.241943	-0.297806	-0.203566	-0.252245	-0.583676	-0.579392	-0.685847	-0.601316	-0.389378	-0.371236	-0.451017	-0.426111	-0.531916	-0.454081	-0.380608	-0.49212	-0.640296	-0.475171	-0.598416	-0.649318	0.0968933	0.0522932	-0.391411	-0.320706	-0.304412	-0.280682	-0.13205	-0.50604	-0.444397	-0.162914	-0.276495	-0.15163	-0.355678	-0.397671	-0.564252	-0.548154	-0.595168	-0.526701	-0.448324	-0.778397	-0.557901	-0.0164932
Myristic Acid	-0.256488	-0.0704347	-0.172868	-0.0185845	-0.1353	0.255421	-0.196973	-0.140857	-0.268479	-0.379796	-0.254355	-0.702027	-0.655036	-0.625657	-0.522204	-0.37521	-0.357312	-0.426652	-0.420114	-0.511912	-0.413399	-0.421113	-0.540013	-0.624157	-0.470411	-0.584894	-0.630211	-0.018267	-0.0344508	-0.423661	-0.496616	-0.470221	-0.254728	-0.0554217	-0.288749	-0.605462	-0.166871	-0.485654	-0.130427	-0.315834	-0.380645	-0.612803	-0.613565	-0.650168	-0.335052	-0.2749	-0.673093	-0.612521	-0.0503555
phytosphingosine	-0.26121	0.099695	0.145963	0.280732	0.238245	0.265083	-0.0346006	-0.222374	-0.174783	-0.0991623	-0.0748829	-0.35804	-0.438593	-0.311124	-0.296751	-0.295601	-0.300444	-0.317827	-0.287827	-0.290598	-0.258865	-0.296623	-0.361907	-0.263012	-0.265305	-0.347012	-0.352024	-0.238372	-0.235501	-0.297219	-0.00394873	-0.288958	-0.49551	-0.296879	-0.228242	-0.646643	-0.256463	-0.454518	-0.31519	-0.174568	-0.325557	-0.344729	-0.340408	-0.225014	-0.32471	-0.173682	-0.51747	-0.393859	-0.374815
xanthine	-0.375746	-0.0945549	-0.302985	-0.280752	-0.157004	-0.22065	-0.250604	-0.139253	-0.33495	-0.320657	-0.389961	-0.580522	-0.482756	-0.557008	-0.597221	-0.654087	-0.641094	-0.637974	-0.613182	-0.656511	-0.682141	-0.564206	-0.630063	-0.584766	-0.63913	-0.680041	-0.695575	-0.362883	-0.129892	-0.212797	-0.181898	-0.463714	-0.37159	-0.0892958	0.0337032	-0.256371	-0.0881392	-0.463088	-0.360312	-0.321365	-0.609674	-0.683145	-0.602466	-0.451755	-0.430647	-0.440431	-0.454249	-0.369003	0.147425
Norleucine	-0.508192	-0.33962	-0.42678	-0.46453	-0.338459	-0.564945	-0.386417	-0.296064	-0.381545	-0.456866	-0.392218	-0.352264	-0.359269	-0.34903	-0.449957	-0.627658	-0.635459	-0.603269	-0.61444	-0.565015	-0.594192	-0.589641	-0.56543	-0.476251	-0.565431	-0.536178	-0.506907	-0.518455	-0.358415	-0.0964751	-0.357769	-0.496833	-0.189188	-0.134666	-0.22472	-0.168235	-0.207386	-0.39288	-0.537843	-0.407013	-0.349586	-0.406681	-0.297621	-0.122928	-0.330924	-0.334082	-0.33178	-0.243392	0.0764982
ascorbate	-0.340957	-0.316831	-0.290629	-0.274448	-0.194709	-0.119588	0.0820031	-0.130179	-0.0575828	-0.00661553	-0.00749144	-0.181198	-0.209026	0.0693032	0.0634986	-0.136243	-0.146049	-0.132595	-0.111547	-0.140896	-0.0902914	-0.105668	-0.152252	-0.146585	-0.0785591	-0.0894759	-0.0651042	-0.272442	-0.235881	-0.186606	-0.236782	-0.186273	-0.454825	-0.227216	0.137081	-0.257129	-0.413357	-0.268154	0.00501167	0.0894526	-0.132012	-0.0508486	0.0247491	-0.0505483	-0.0402415	-0.251778	-0.193325	-0.484254	-0.276552
4-Hydroxyquinazoline	-0.103443	-0.0566326	0.0523361	-0.11558	0.100541	0.2839	0.17604	0.226199	0.219433	0.0940492	0.261993	-0.184578	-0.144871	0.0968757	0.187997	0.00587048	0.00551679	-0.00367882	-0.0189601	-0.0772529	0.0400623	-0.0579879	-0.117041	-0.142577	-0.0765697	-0.0713721	-0.0845927	0.0598772	-0.14172	0.0440899	-0.192406	-0.413675	-0.341882	-0.157126	0.191485	-0.226639	0.0463088	-0.482405	-0.177104	0.0290673	-0.185617	-0.259168	-0.284749	-0.308282	-0.0176761	-0.318896	-0.239946	-0.458655	-0.0222088
nicotinamide	-0.201776	-0.214357	-0.562002	-0.503283	-0.189389	-0.424609	-0.341475	-0.273648	-0.195036	-0.298289	-0.304199	-0.37211	-0.318273	-0.303491	-0.331843	-0.493861	-0.488552	-0.467975	-0.490882	-0.438433	-0.491314	-0.423853	-0.378417	-0.322454	-0.557853	-0.445164	-0.427714	-0.606701	-0.536042	-0.399087	-0.48579	-0.551846	-0.184816	0.358772	0.254544	-0.116287	-0.0633839	-0.236073	0.0870392	0.0527296	-0.327544	-0.283385	-0.168361	-0.13513	-0.336809	-0.392871	-0.0326855	-0.269372	-0.0887775
4-aminobutyric acid	-0.396048	-0.243443	-0.472433	-0.267584	-0.0347176	-0.19721	-0.27335	-0.286875	-0.120549	-0.132294	-0.202978	-0.391003	-0.400466	-0.288164	-0.260493	-0.426655	-0.418406	-0.424789	-0.41039	-0.399592	-0.416808	-0.374957	-0.400752	-0.263362	-0.529577	-0.435902	-0.430869	-0.671935	-0.628214	-0.46226	-0.290703	-0.495074	-0.410479	0.0947268	0.0022291	-0.296304	-0.0940996	-0.566444	-0.264517	-0.172382	-0.583878	-0.48296	-0.399304	-0.346584	-0.449299	-0.403407	-0.221891	-0.337891	-0.194202
scopoletin	-0.331363	-0.162051	-0.408517	-0.117743	0.00749713	0.0163903	-0.166209	-0.226614	-0.145947	-0.0326314	-0.148131	-0.404639	-0.384894	-0.281492	-0.213398	-0.317255	-0.309264	-0.325644	-0.296683	-0.323468	-0.319507	-0.273552	-0.332186	-0.251629	-0.387029	-0.349526	-0.345751	-0.48751	-0.469209	-0.602124	-0.261804	-0.370448	-0.349693	-0.00260556	0.0146569	-0.336236	-0.217125	-0.496397	-0.197031	-0.151393	-0.516607	-0.467291	-0.373943	-0.416869	-0.440039	-0.404095	-0.210694	-0.425834	-0.365473
4-Hydroxy-3-methoxybenzyl alcohol	-0.378509	-0.322004	-0.176857	-0.146828	-0.24946	-0.232642	-0.484435	-0.457071	-0.272729	-0.0975741	-0.362654	-0.445414	-0.508429	-0.499877	-0.419364	-0.463382	-0.447099	-0.467546	-0.445179	-0.486407	-0.52242	-0.368004	-0.41875	-0.416819	-0.494091	-0.53352	-0.549727	-0.433058	-0.177141	-0.534238	-0.0730514	-0.215649	-0.532002	-0.295265	-0.266512	-0.395854	-0.347963	-0.141492	-0.164586	-0.341351	-0.507537	-0.315539	-0.281428	-0.251444	-0.513051	-0.564622	-0.321577	-0.252312	0.0421684
threonine	-0.341731	-0.442087	-0.387886	-0.371325	-0.107338	-0.419244	-0.183935	-0.256069	-0.189964	0.0107737	-0.123995	-0.160453	-0.191945	-0.0208001	-0.0377	-0.317509	-0.312183	-0.284998	-0.265969	-0.251139	-0.31559	-0.199631	-0.220407	-0.0798885	-0.325802	-0.245426	-0.228284	-0.747545	-0.398838	-0.237397	-0.0164018	-0.170197	-0.392484	-0.11017	0.100672	-0.0912406	-0.140882	-0.348227	-0.267171	-0.176402	-0.4348	-0.199041	-0.176688	-0.0671406	-0.203928	-0.344389	0.00343913	-0.227578	0.0931796
glutamine	-0.442913	-0.512983	-0.456461	-0.469679	-0.262	-0.27093	-0.299004	-0.256219	-0.0809044	-0.0231511	-0.111131	-0.359994	-0.352521	-0.293489	-0.273837	-0.345484	-0.32385	-0.361399	-0.320722	-0.411647	-0.413332	-0.22251	-0.330664	-0.346421	-0.467713	-0.449463	-0.480393	-0.428985	-0.0707614	-0.311629	-0.184018	-0.281738	-0.554739	-0.0975097	-0.124473	-0.141453	-0.00334948	-0.392764	-0.273859	-0.348743	-0.647827	-0.48484	-0.475024	-0.407335	-0.324484	-0.462829	-0.398956	-0.510602	0.381641
octanal	0.328957	0.201374	-0.134106	-0.0773465	0.0831699	0.273969	0.202481	0.235836	0.210288	0.36661	0.234408	-0.0712245	0.102385	0.0695577	0.11029	0.0805817	0.0873178	0.0534193	0.0698663	-0.0189673	0.0336527	0.0794177	0.0699027	-0.0716704	-0.0376542	-0.00116783	-0.0229634	0.240572	0.196602	-0.00818912	-0.0286965	-0.0321099	-0.0624853	0.063225	0.286933	0.257959	0.495034	-0.216441	0.0377346	0.243276	-0.0395242	-0.190601	-0.206511	-0.256948	-0.194968	-0.248839	-0.0877851	-0.455703	0.274781
3-Indoleacetonitrile	0.308415	0.337973	-0.0816714	-0.0843336	0.0500613	0.374419	0.07511	0.157017	0.0258084	0.302117	0.487312	0.0187923	0.111832	0.0551007	-0.0187753	0.0745178	0.0835623	0.05227	0.0366451	-0.000113989	0.0736883	0.0817331	0.103172	-0.0365843	0.022127	-0.0109864	-0.0499845	0.379389	0.245511	0.126322	0.00306859	0.000121959	0.428131	0.462818	0.171602	0.193242	0.563436	0.00156332	0.112114	0.324247	0.344155	-0.0153938	-0.00454252	-0.0159346	-0.106824	-0.123852	-0.132867	-0.326443	-0.0428348
glutamic acid	0.0494294	0.108825	-0.200081	-0.0944597	0.11996	0.123145	-0.13599	-0.0939959	0.0256291	0.26602	0.246987	-0.0750943	-0.0641488	-0.118049	-0.152577	-0.156046	-0.145239	-0.181562	-0.182126	-0.192707	-0.167842	-0.10824	-0.0947766	-0.130731	-0.296262	-0.242639	-0.274959	-0.0792807	-0.13481	0.00294366	0.0268984	-0.165724	-0.0414189	0.268468	-0.109105	0.0622005	0.516357	-0.261741	-0.170663	0.0435474	-0.150889	-0.246733	-0.254753	-0.144747	-0.452326	-0.397527	-0.323513	-0.357895	0.132503
xanthosine	0.116638	0.510957	0.216158	0.377576	0.176091	0.103926	-0.0812233	-0.170775	-0.293311	-0.192793	-0.433896	-0.294857	-0.2701	-0.476811	-0.482953	-0.32857	-0.327914	-0.32927	-0.312247	-0.314614	-0.341459	-0.31842	-0.314808	-0.343133	-0.288865	-0.342587	-0.347785	0.0897947	0.083318	-0.0225488	0.131322	0.0119372	-0.0585818	-0.0612803	0.105304	-0.275084	-0.10971	0.129054	0.227926	0.22612	-0.09558	-0.17201	-0.142825	-0.092431	-0.371102	-0.162676	-0.245011	0.0844919	-0.0767006
Alizarin	-0.41505	0.0297449	-0.439749	-0.174436	-0.343292	-0.132086	-0.474767	-0.391146	-0.43285	-0.263496	-0.403614	-0.579825	-0.545706	-0.691893	-0.720642	-0.678704	-0.678501	-0.706615	-0.693774	-0.723382	-0.682261	-0.669723	-0.667409	-0.739655	-0.670416	-0.719758	-0.720073	-0.113246	-0.222053	-0.398314	-0.377388	-0.448321	-0.122643	-0.1246	-0.422227	-0.297285	-0.167487	-0.360236	-0.420839	-0.290844	-0.331122	-0.598433	-0.420585	-0.402619	-0.820189	-0.637896	-0.667232	-0.489923	-0.232632
glucose-6-phosphate	-0.567895	-0.173731	-0.603602	-0.404546	-0.606566	-0.456624	-0.706484	-0.602663	-0.741798	-0.489521	-0.633221	-0.679292	-0.704259	-0.83958	-0.879844	-0.826228	-0.821243	-0.853016	-0.845692	-0.861168	-0.844429	-0.803668	-0.785022	-0.843675	-0.811239	-0.855266	-0.859467	-0.319534	-0.292975	-0.415182	-0.446877	-0.406705	0.0131164	-0.0380654	-0.43169	-0.374386	-0.289117	-0.245543	-0.259893	-0.214557	-0.227787	-0.503765	-0.35771	-0.347615	-0.752128	-0.525388	-0.65127	-0.34965	-0.17172
2'-Deoxycytidine 5'-triphosphate degr prod	-0.472843	-0.115004	-0.48709	-0.335546	-0.374979	-0.412216	-0.588674	-0.461632	-0.560942	-0.422464	-0.604157	-0.648769	-0.623426	-0.748079	-0.760472	-0.827979	-0.826329	-0.835377	-0.836034	-0.840888	-0.839081	-0.803905	-0.786408	-0.809811	-0.843156	-0.833453	-0.825564	-0.390484	-0.357686	-0.348733	-0.410768	-0.548123	-0.193881	-0.15725	-0.292431	-0.323675	-0.197107	-0.397504	-0.413842	-0.29054	-0.4509	-0.624983	-0.490288	-0.405152	-0.806041	-0.701239	-0.587908	-0.398477	-0.00143312
pantothenic acid	-0.230878	0.0773316	-0.35496	-0.282928	-0.427378	-0.222558	-0.609198	-0.413592	-0.425249	-0.455175	-0.432127	-0.569999	-0.549107	-0.633437	-0.636036	-0.627416	-0.633419	-0.661745	-0.692374	-0.671138	-0.61935	-0.725874	-0.633859	-0.686096	-0.667237	-0.657638	-0.649219	-0.124126	-0.309896	-0.399622	-0.573267	-0.594329	0.13498	0.0150003	-0.306268	-0.332021	-0.0198587	-0.330972	-0.31957	-0.0975754	-0.00148612	-0.397271	-0.27013	-0.260852	-0.614913	-0.336071	-0.443328	-0.305	-0.191336
Maleamate	-0.28252	-0.0239406	-0.592507	-0.502159	-0.397724	-0.16998	-0.430396	-0.223117	-0.328189	-0.290113	-0.19912	-0.599512	-0.474742	-0.527821	-0.591261	-0.651074	-0.64663	-0.669919	-0.679992	-0.707176	-0.65178	-0.658286	-0.631898	-0.684377	-0.6983	-0.693469	-0.700235	-0.195261	-0.233134	-0.350377	-0.565726	-0.65918	0.0299677	0.160724	-0.103937	-0.152067	0.171509	-0.561842	-0.451083	-0.185498	-0.239331	-0.639494	-0.478666	-0.423747	-0.606029	-0.499684	-0.505826	-0.620852	-0.0556604
D-Glyceric acid	-0.351045	0.0439404	-0.623666	-0.473041	-0.505183	-0.289521	-0.604766	-0.378474	-0.410223	-0.394726	-0.36602	-0.625764	-0.535076	-0.604785	-0.672197	-0.748275	-0.743112	-0.752072	-0.773259	-0.779456	-0.730342	-0.769033	-0.71309	-0.738235	-0.783585	-0.755661	-0.750414	-0.266118	-0.334534	-0.368497	-0.575214	-0.640046	0.172713	0.194924	-0.102963	-0.183363	0.0408334	-0.462038	-0.42297	-0.155823	-0.219088	-0.605585	-0.375567	-0.351301	-0.718783	-0.587651	-0.40174	-0.391483	-0.158794
noradrenaline	-0.430146	-0.0506605	-0.597932	-0.457991	-0.626321	-0.276219	-0.663865	-0.492436	-0.525699	-0.400422	-0.359691	-0.630136	-0.597646	-0.659621	-0.728062	-0.710419	-0.705022	-0.735541	-0.743832	-0.773185	-0.706781	-0.727584	-0.694938	-0.772113	-0.71715	-0.753007	-0.757416	-0.167331	-0.17766	-0.417983	-0.552574	-0.499249	0.187711	0.0951377	-0.300657	-0.283153	-0.0847916	-0.339674	-0.376236	-0.187212	-0.0979849	-0.507176	-0.303225	-0.313874	-0.676651	-0.504188	-0.530204	-0.443265	-0.196548
aspartic acid	-0.0417483	0.0668059	-0.469469	-0.443058	-0.391615	-0.355429	-0.540751	-0.274746	-0.177172	-0.0868699	-0.205522	-0.268665	-0.152731	-0.243879	-0.278209	-0.465807	-0.469993	-0.465647	-0.489834	-0.486046	-0.471674	-0.51197	-0.390517	-0.431838	-0.545953	-0.414434	-0.385656	-0.189809	-0.163233	-0.255953	-0.357595	-0.408286	0.279315	0.00428657	0.00226833	0.199907	0.330226	-0.325939	-0.546332	-0.087625	-0.071598	-0.357588	-0.191058	-0.149718	-0.618886	-0.512768	-0.0100997	-0.21017	0.196126
maltotriose	-0.308754	-0.0450969	-0.488024	-0.417088	-0.19688	-0.204308	-0.4486	-0.233079	-0.471224	-0.282235	-0.284151	-0.551001	-0.443572	-0.532793	-0.52586	-0.626651	-0.622923	-0.63533	-0.643505	-0.675092	-0.642036	-0.625758	-0.628503	-0.675575	-0.705419	-0.653373	-0.649839	-0.266881	-0.213856	-0.346909	-0.4519	-0.598887	0.094811	0.00843476	0.00681481	-0.183677	0.0693002	-0.493242	-0.46867	-0.18661	-0.372112	-0.675172	-0.573557	-0.514352	-0.632716	-0.637187	-0.395628	-0.50783	0.0428133
4-HYDROXYPYRIDINE	-0.145095	0.0192514	-0.459671	-0.393533	-0.19528	-0.0281297	-0.330367	-0.113974	-0.292374	-0.148912	-0.0521367	-0.466091	-0.345033	-0.363415	-0.351552	-0.45355	-0.443294	-0.464022	-0.492833	-0.54026	-0.456079	-0.474514	-0.47945	-0.577688	-0.574675	-0.52708	-0.539511	-0.105891	-0.139982	-0.184265	-0.466487	-0.527837	0.214713	0.18143	0.064776	-0.0931357	0.23901	-0.460845	-0.328339	-0.0781494	-0.217295	-0.56303	-0.470902	-0.458717	-0.539877	-0.6613	-0.346352	-0.551169	0.102548
Methyl Phosphate	-0.440998	-0.205202	-0.624365	-0.52261	-0.601452	-0.377968	-0.588364	-0.521392	-0.280961	-0.256018	-0.267401	-0.435309	-0.431907	-0.545939	-0.682413	-0.543441	-0.523194	-0.567095	-0.529847	-0.59472	-0.592	-0.4295	-0.462238	-0.529682	-0.587522	-0.619935	-0.649847	-0.218039	0.0727773	-0.334009	-0.313083	-0.22455	-0.0836359	0.267123	-0.213138	-0.0992153	0.0223597	-0.0961072	-0.110275	-0.155549	-0.286971	-0.39641	-0.223095	-0.189902	-0.463813	-0.297261	-0.460117	-0.322178	0.113841
Glucose-1-phosphate	-0.614637	-0.343826	-0.651384	-0.495662	-0.588312	-0.545842	-0.750206	-0.613166	-0.581177	-0.689365	-0.772994	-0.795061	-0.789301	-0.864185	-0.844903	-0.850171	-0.841207	-0.872329	-0.872567	-0.900649	-0.883918	-0.845837	-0.865776	-0.904358	-0.92514	-0.908297	-0.904889	-0.495074	-0.344586	-0.547543	-0.711185	-0.646116	-0.225324	-0.0912693	-0.354355	-0.470693	-0.358044	-0.404511	-0.310943	-0.39145	-0.539364	-0.671797	-0.526857	-0.508836	-0.698314	-0.576649	-0.59733	-0.425435	0.0809895
Sophorose	-0.461223	-0.126615	-0.583037	-0.424233	-0.433433	-0.42394	-0.713081	-0.54115	-0.501734	-0.601676	-0.656183	-0.752692	-0.710507	-0.788638	-0.777528	-0.827532	-0.822108	-0.848501	-0.857932	-0.872446	-0.843664	-0.858207	-0.844257	-0.860234	-0.936759	-0.874605	-0.8663	-0.455394	-0.374293	-0.492434	-0.672703	-0.715357	-0.102153	-0.0274906	-0.229568	-0.408594	-0.122005	-0.520894	-0.428868	-0.292743	-0.492689	-0.718527	-0.567704	-0.508948	-0.765477	-0.594206	-0.527439	-0.421549	0.0808455
asparagine	-0.523544	-0.240913	-0.716835	-0.560125	-0.549114	-0.576244	-0.710053	-0.540249	-0.538055	-0.580613	-0.690469	-0.723587	-0.665149	-0.772375	-0.800094	-0.872333	-0.868445	-0.884559	-0.884594	-0.894733	-0.895688	-0.859873	-0.836226	-0.852049	-0.934579	-0.877546	-0.862938	-0.512346	-0.381686	-0.497285	-0.658534	-0.672242	-0.142355	-0.0297111	-0.23346	-0.284425	-0.161323	-0.474363	-0.429802	-0.321858	-0.498012	-0.693147	-0.516918	-0.456643	-0.754796	-0.592881	-0.50789	-0.436435	0.0867382
citrulline	-0.533462	-0.19421	-0.690079	-0.52238	-0.575898	-0.547679	-0.741745	-0.577282	-0.577391	-0.618306	-0.706971	-0.750123	-0.707677	-0.794888	-0.818573	-0.883787	-0.881539	-0.900758	-0.905213	-0.914577	-0.89582	-0.899516	-0.869323	-0.887668	-0.943144	-0.893676	-0.877839	-0.479399	-0.387597	-0.489066	-0.681258	-0.676152	-0.0781919	-0.0517353	-0.269193	-0.347056	-0.187122	-0.488024	-0.448352	-0.30005	-0.434305	-0.682587	-0.499941	-0.452085	-0.773176	-0.581463	-0.534736	-0.42117	0.0324374
N-Carbamylglutamate	-0.687706	-0.419149	-0.624961	-0.46863	-0.476566	-0.453288	-0.670689	-0.570454	-0.619526	-0.61085	-0.699847	-0.866582	-0.862165	-0.874447	-0.835931	-0.878825	-0.867161	-0.902236	-0.885218	-0.927901	-0.918154	-0.843515	-0.905094	-0.896158	-0.942372	-0.955117	-0.960805	-0.621433	-0.400865	-0.640496	-0.622765	-0.685727	-0.41859	-0.194533	-0.359056	-0.590717	-0.385083	-0.593594	-0.436941	-0.489696	-0.689153	-0.789557	-0.685546	-0.623685	-0.705193	-0.602107	-0.694353	-0.58275	0.0264967
O-methylthreonine	-0.515169	-0.290699	-0.542537	-0.405114	-0.443976	-0.203611	-0.571742	-0.434088	-0.539816	-0.453487	-0.462276	-0.800272	-0.779709	-0.803729	-0.751207	-0.702973	-0.68497	-0.745011	-0.736692	-0.80717	-0.751785	-0.691179	-0.757762	-0.825994	-0.800407	-0.85034	-0.882939	-0.337194	-0.240897	-0.534797	-0.569205	-0.578976	-0.223696	-0.0277764	-0.347905	-0.51797	-0.178822	-0.507706	-0.279855	-0.345142	-0.469827	-0.696723	-0.634327	-0.628314	-0.624367	-0.535129	-0.718798	-0.619381	0.0120981
4-Acetamidobutyric acid	-0.550763	-0.397705	-0.848659	-0.723888	-0.535838	-0.570889	-0.582214	-0.451245	-0.670582	-0.454569	-0.49442	-0.688496	-0.599022	-0.571357	-0.60421	-0.816352	-0.816041	-0.812161	-0.809987	-0.822101	-0.823527	-0.774497	-0.764527	-0.75418	-0.820785	-0.766621	-0.738445	-0.661365	-0.423763	-0.600129	-0.661252	-0.650766	-0.0361887	-0.0490635	-0.0280311	-0.252929	-0.230331	-0.583225	-0.501302	-0.283265	-0.40896	-0.650054	-0.482699	-0.449201	-0.618769	-0.607833	-0.358996	-0.631734	-0.076102
Melatonin	-0.568162	-0.307534	-0.774335	-0.655883	-0.51306	-0.424661	-0.507216	-0.356543	-0.509639	-0.402292	-0.419713	-0.693839	-0.592164	-0.59011	-0.626667	-0.798143	-0.795434	-0.79156	-0.792287	-0.821899	-0.795449	-0.748674	-0.759407	-0.789962	-0.793281	-0.777889	-0.76067	-0.469049	-0.384021	-0.523703	-0.655291	-0.705981	-0.151852	-0.0162121	-0.0377534	-0.256995	-0.262028	-0.539291	-0.432384	-0.285117	-0.463067	-0.69275	-0.481808	-0.476505	-0.662505	-0.742349	-0.467769	-0.665712	-0.159492
allose	-0.429549	0.0135534	-0.622624	-0.490687	-0.529004	-0.475666	-0.652104	-0.517303	-0.576118	-0.494935	-0.525977	-0.650789	-0.592413	-0.671404	-0.792522	-0.893287	-0.895781	-0.888359	-0.897255	-0.879152	-0.866948	-0.882023	-0.813164	-0.804679	-0.862273	-0.841146	-0.819992	-0.414158	-0.340296	-0.345254	-0.518202	-0.608837	0.064314	0.0600043	-0.120267	-0.253992	-0.0831875	-0.429997	-0.462351	-0.149701	-0.235139	-0.576368	-0.343531	-0.242822	-0.752642	-0.564983	-0.465181	-0.387421	-0.129782
Isopropyl-beta-D-thiogalactopyranoside	-0.412727	-0.00732734	-0.641589	-0.514569	-0.506316	-0.564463	-0.652995	-0.531001	-0.612509	-0.572315	-0.607081	-0.658293	-0.589322	-0.65825	-0.783518	-0.922037	-0.927731	-0.908379	-0.918114	-0.879706	-0.893352	-0.912652	-0.830302	-0.781045	-0.880559	-0.833809	-0.800018	-0.536793	-0.397467	-0.389211	-0.551701	-0.639574	0.0626675	0.0504816	-0.0435734	-0.258571	-0.11308	-0.456462	-0.474152	-0.147673	-0.254629	-0.570881	-0.340891	-0.218486	-0.703896	-0.485775	-0.370004	-0.343899	-0.11447
gluconic acid	-0.490742	-0.109798	-0.60238	-0.380426	-0.559224	-0.367252	-0.6761	-0.553156	-0.623464	-0.473676	-0.598325	-0.735765	-0.70554	-0.765184	-0.768376	-0.820747	-0.818896	-0.847171	-0.849871	-0.883136	-0.824735	-0.853055	-0.834778	-0.900064	-0.854991	-0.855348	-0.846208	-0.32257	-0.295248	-0.444567	-0.577646	-0.542465	-0.00472737	-0.166328	-0.36542	-0.3816	-0.206393	-0.477174	-0.481547	-0.284917	-0.31707	-0.641108	-0.468245	-0.458337	-0.840248	-0.678715	-0.618639	-0.503059	-0.0555049
serine	-0.449762	-0.0738574	-0.664088	-0.451809	-0.456095	-0.281034	-0.560754	-0.372541	-0.532365	-0.512597	-0.499714	-0.770214	-0.663597	-0.756819	-0.792755	-0.821337	-0.816363	-0.839253	-0.84186	-0.865905	-0.827187	-0.831688	-0.825577	-0.851631	-0.851762	-0.856959	-0.85461	-0.335526	-0.333712	-0.507596	-0.662388	-0.709105	-0.000357395	0.0611987	-0.215966	-0.325838	-0.0886106	-0.589248	-0.485023	-0.320467	-0.399705	-0.774891	-0.584979	-0.546792	-0.73052	-0.551496	-0.581173	-0.570389	-0.139745
Isoleucine	-0.385913	-0.00531928	-0.633289	-0.436058	-0.449404	-0.253547	-0.55624	-0.362879	-0.499057	-0.477211	-0.453989	-0.731492	-0.624461	-0.727801	-0.776028	-0.798118	-0.793649	-0.813925	-0.823516	-0.839934	-0.798094	-0.811071	-0.787413	-0.826758	-0.825699	-0.829908	-0.828238	-0.277997	-0.316319	-0.46542	-0.642841	-0.690821	0.0529989	0.121197	-0.18281	-0.289544	-0.0403274	-0.525553	-0.425672	-0.246867	-0.319976	-0.71362	-0.515213	-0.481252	-0.731004	-0.55811	-0.550748	-0.539322	-0.160776
valine	-0.413317	-0.0435754	-0.637934	-0.450403	-0.464306	-0.270779	-0.584695	-0.394359	-0.513038	-0.475411	-0.463127	-0.750288	-0.653026	-0.73839	-0.777796	-0.812824	-0.807636	-0.830942	-0.838455	-0.860354	-0.816242	-0.82506	-0.806905	-0.844088	-0.849569	-0.851719	-0.851057	-0.31333	-0.319752	-0.484645	-0.641372	-0.69628	0.0160603	0.0770067	-0.206904	-0.318066	-0.0488674	-0.555999	-0.462003	-0.273481	-0.349504	-0.729373	-0.539599	-0.498997	-0.74945	-0.582876	-0.572126	-0.563433	-0.126446
pyridoxine	-0.456231	-0.0782897	-0.696791	-0.532745	-0.528676	-0.437108	-0.681727	-0.501846	-0.625195	-0.525921	-0.550493	-0.747709	-0.674591	-0.740842	-0.797278	-0.891537	-0.888314	-0.897389	-0.909809	-0.910425	-0.885398	-0.894188	-0.849711	-0.858514	-0.915083	-0.885794	-0.873727	-0.456485	-0.399949	-0.474586	-0.629653	-0.683481	0.075209	0.0847891	-0.134325	-0.317244	-0.0964398	-0.515046	-0.442208	-0.199572	-0.312965	-0.670178	-0.469175	-0.413866	-0.772286	-0.611879	-0.49014	-0.474893	-0.123209
phenylalanine	-0.479172	-0.11821	-0.671225	-0.496768	-0.500779	-0.363042	-0.64729	-0.463304	-0.572553	-0.556948	-0.556803	-0.79702	-0.71511	-0.791069	-0.822441	-0.869452	-0.864404	-0.887124	-0.893428	-0.912575	-0.877214	-0.878587	-0.864852	-0.89125	-0.912105	-0.904097	-0.899863	-0.404076	-0.35646	-0.527063	-0.686836	-0.732122	-0.0346948	0.0370287	-0.218544	-0.376272	-0.120434	-0.567629	-0.465048	-0.301588	-0.405393	-0.750277	-0.566348	-0.517726	-0.757282	-0.590294	-0.586786	-0.560418	-0.0895302
tyrosine	-0.504753	-0.147535	-0.67757	-0.493606	-0.505501	-0.403525	-0.672068	-0.498637	-0.60394	-0.58799	-0.613353	-0.815874	-0.746276	-0.825829	-0.850754	-0.894473	-0.888647	-0.91192	-0.916403	-0.932062	-0.906349	-0.897899	-0.88641	-0.902627	-0.939501	-0.928972	-0.924803	-0.455654	-0.38698	-0.544457	-0.682541	-0.727032	-0.0698019	0.0244525	-0.237065	-0.40557	-0.157056	-0.559943	-0.444592	-0.312883	-0.438078	-0.75197	-0.57639	-0.522772	-0.76675	-0.58618	-0.594844	-0.536158	-0.0779087
methionine	-0.478217	-0.0952274	-0.679884	-0.500807	-0.509831	-0.408694	-0.64865	-0.460493	-0.590673	-0.582963	-0.584543	-0.767172	-0.679716	-0.779213	-0.831064	-0.884498	-0.882783	-0.895598	-0.903762	-0.908895	-0.884618	-0.893497	-0.864621	-0.881478	-0.901832	-0.888819	-0.876066	-0.403118	-0.36301	-0.505597	-0.68491	-0.724965	0.0174773	0.0412129	-0.209172	-0.333099	-0.138898	-0.533559	-0.483831	-0.301607	-0.375366	-0.730418	-0.526707	-0.471411	-0.751226	-0.567422	-0.545017	-0.50786	-0.118462
tryptophan	-0.511897	-0.144113	-0.716736	-0.529564	-0.527544	-0.468054	-0.669167	-0.501795	-0.659014	-0.592584	-0.626879	-0.788421	-0.712728	-0.799318	-0.850091	-0.921662	-0.919446	-0.931261	-0.936148	-0.93815	-0.924267	-0.918323	-0.889927	-0.893268	-0.934622	-0.917972	-0.904487	-0.48777	-0.406458	-0.521098	-0.667347	-0.707428	-0.00748961	0.0250515	-0.206383	-0.355316	-0.169132	-0.545282	-0.472694	-0.292196	-0.391547	-0.725872	-0.534003	-0.470405	-0.763775	-0.57506	-0.551923	-0.512374	-0.112424
lysine	-0.535365	-0.179985	-0.69286	-0.50915	-0.53992	-0.450792	-0.69879	-0.521406	-0.633025	-0.615747	-0.651039	-0.812713	-0.750864	-0.822663	-0.841774	-0.905072	-0.90168	-0.921925	-0.928728	-0.940133	-0.912986	-0.919996	-0.901858	-0.915789	-0.944445	-0.926244	-0.915494	-0.473978	-0.408814	-0.547821	-0.705921	-0.729403	-0.0491638	-0.0267211	-0.267691	-0.40676	-0.200078	-0.56415	-0.484783	-0.337428	-0.427555	-0.743103	-0.563341	-0.516692	-0.773044	-0.593463	-0.5811	-0.517998	-0.0791467
Orotic acid	-0.303847	-0.383149	-0.391846	-0.488345	-0.476167	-0.380885	-0.559634	-0.201356	-0.358372	-0.446109	-0.270703	-0.286381	-0.239968	-0.316247	-0.277254	-0.273128	-0.265104	-0.289737	-0.312556	-0.339573	-0.324225	-0.33783	-0.337535	-0.369704	-0.354011	-0.314862	-0.312728	-0.151908	0.0582867	-0.320728	-0.490161	-0.322791	0.449941	-0.0245367	-0.290986	-5.55909e-05	0.0107267	-0.213288	-0.522491	-0.511419	-0.114631	-0.359277	-0.329295	-0.338377	-0.0923116	-0.0322237	-0.0106371	-0.0395729	0.297227
3,4-Dihydroxyphenylglycol	-0.222214	-0.365317	-0.0778104	-0.0524379	-0.047388	-0.0782138	-0.319147	-0.211055	-0.0193185	-0.103484	-0.192692	-0.23529	-0.284089	-0.0823242	0.152092	-0.0550269	-0.0530308	-0.0856207	-0.0974927	-0.136594	-0.0790441	-0.181721	-0.214563	-0.169047	-0.256389	-0.134639	-0.119732	-0.371949	-0.302457	-0.40348	-0.298832	-0.305205	-0.196805	-0.493226	-0.270116	-0.304823	-0.114682	-0.530776	-0.548266	-0.418551	-0.402903	-0.314582	-0.385389	-0.427918	-0.24723	-0.296886	-0.00734748	-0.167541	0.250692
cytidine-monophosphate	-0.00964326	0.101888	-0.165811	-0.0583414	-0.0278252	-0.160255	-0.438357	-0.348699	-0.0460191	-0.157613	-0.277761	-0.248573	-0.244624	-0.321681	-0.289059	-0.307227	-0.310828	-0.349816	-0.344858	-0.331608	-0.334489	-0.385105	-0.316609	-0.278244	-0.482907	-0.348805	-0.338656	-0.263434	-0.220351	-0.310598	-0.239914	-0.352276	-0.0853504	-0.0834947	-0.222635	-0.122119	0.33175	-0.398381	-0.436817	-0.117043	-0.251789	-0.34926	-0.332702	-0.221972	-0.500072	-0.120359	-0.186694	-0.127627	0.249547
Phytol	-0.319917	-0.197475	-0.316192	-0.2004	-0.161934	-0.281769	-0.545532	-0.427494	-0.16399	-0.416176	-0.521181	-0.508031	-0.528659	-0.521913	-0.393105	-0.466743	-0.458865	-0.495774	-0.508274	-0.527694	-0.496307	-0.531878	-0.545825	-0.539038	-0.687745	-0.559487	-0.555644	-0.435712	-0.394539	-0.398591	-0.517669	-0.56498	-0.289168	-0.132969	-0.215817	-0.38494	-0.0768922	-0.453793	-0.293314	-0.268265	-0.57397	-0.535424	-0.502947	-0.479254	-0.561976	-0.487159	-0.322684	-0.232616	0.269989
(+/-)-Taxifolin	-0.438801	-0.249548	-0.472986	-0.317145	-0.316148	-0.422086	-0.65298	-0.520385	-0.388892	-0.562735	-0.679784	-0.650724	-0.657996	-0.674137	-0.572872	-0.65652	-0.650398	-0.681084	-0.693499	-0.70556	-0.682331	-0.712167	-0.715869	-0.707834	-0.827758	-0.72019	-0.708816	-0.530465	-0.456189	-0.482827	-0.626006	-0.634492	-0.222665	-0.141754	-0.254859	-0.439784	-0.196731	-0.493702	-0.347149	-0.314096	-0.569296	-0.617329	-0.543562	-0.51938	-0.654601	-0.540872	-0.402745	-0.29572	0.182949
tetracosane	-0.25332	0.051768	-0.234994	-0.197424	-0.253883	-0.276466	-0.199174	-0.275813	-0.230985	-0.234632	-0.210092	-0.0522504	-0.0879005	-0.204869	-0.339392	-0.268207	-0.297319	-0.311009	-0.291648	-0.278166	-0.232793	-0.323214	-0.263505	-0.355623	-0.221363	-0.202479	-0.167255	0.171631	0.0597107	0.102473	-0.264847	-0.159685	0.0464971	-0.190783	-0.310346	-0.0136168	-0.0238367	-0.0518772	-0.268758	0.0763013	0.153965	-0.0915078	0.00410381	0.0515829	-0.276799	-0.00517525	-0.461697	-0.254328	-0.0384875
beta-Mannosylglycerate	-0.411514	-0.195064	-0.227844	-0.146529	-0.290609	-0.268212	-0.325829	-0.394762	-0.316368	-0.319458	-0.352497	-0.235675	-0.324319	-0.39557	-0.425541	-0.319809	-0.341012	-0.390861	-0.359131	-0.373836	-0.324523	-0.391539	-0.384504	-0.457762	-0.333986	-0.343016	-0.325198	0.00877001	-0.0240833	-0.140457	-0.327551	-0.217388	-0.201884	-0.418251	-0.637066	-0.268323	-0.156459	-0.241099	-0.421645	-0.227912	-0.0768959	-0.244492	-0.23127	-0.183041	-0.350076	-0.00924317	-0.652929	-0.365633	0.0505554
methyl octadecanoate	-0.525678	-0.261237	-0.413459	-0.396598	-0.365844	-0.457495	-0.405563	-0.446678	-0.413719	-0.477808	-0.437069	-0.370981	-0.421552	-0.45069	-0.528316	-0.531214	-0.55296	-0.579296	-0.555879	-0.558677	-0.517809	-0.57444	-0.563527	-0.605206	-0.537569	-0.50899	-0.479018	-0.205902	-0.136948	-0.161742	-0.495614	-0.448773	-0.235487	-0.327956	-0.413945	-0.303667	-0.185879	-0.373705	-0.471407	-0.195656	-0.196891	-0.384677	-0.316349	-0.219198	-0.393391	-0.152647	-0.654144	-0.480314	0.0839106
1-Hydroxy-2-naphthoic acid	-0.564293	-0.148433	-0.414725	-0.260786	-0.44116	-0.242441	-0.406115	-0.411755	-0.591035	-0.435541	-0.454499	-0.586968	-0.600743	-0.659653	-0.721967	-0.676865	-0.687658	-0.708122	-0.687067	-0.70442	-0.661962	-0.677632	-0.689424	-0.741696	-0.572245	-0.677041	-0.665315	-0.145599	-0.182854	-0.376803	-0.437875	-0.432726	-0.181717	-0.275415	-0.466475	-0.447915	-0.420733	-0.34038	-0.401508	-0.294252	-0.187901	-0.478522	-0.335248	-0.311749	-0.561524	-0.366538	-0.737155	-0.541266	-0.342914
palmitic acid	-0.595447	-0.238897	-0.473588	-0.326018	-0.468048	-0.330465	-0.51555	-0.429207	-0.669315	-0.536662	-0.582773	-0.63862	-0.639979	-0.793184	-0.811471	-0.706551	-0.7108	-0.747975	-0.729142	-0.763813	-0.730947	-0.709075	-0.739954	-0.831906	-0.66866	-0.749848	-0.748269	-0.138451	-0.130082	-0.397346	-0.511573	-0.457156	-0.113934	-0.250992	-0.532017	-0.414083	-0.380609	-0.300916	-0.383769	-0.384204	-0.296865	-0.577619	-0.476232	-0.46076	-0.592594	-0.396892	-0.76766	-0.499994	-0.132066
stearic acid	-0.608587	-0.238267	-0.497409	-0.35561	-0.481643	-0.35763	-0.51853	-0.452892	-0.629893	-0.515357	-0.556021	-0.613272	-0.620756	-0.760083	-0.801841	-0.712657	-0.718888	-0.754905	-0.73271	-0.765103	-0.72986	-0.711545	-0.735587	-0.821539	-0.676577	-0.745953	-0.741322	-0.153644	-0.134844	-0.367765	-0.507862	-0.4649	-0.149972	-0.251511	-0.532177	-0.390936	-0.342572	-0.325502	-0.420099	-0.366198	-0.298136	-0.57157	-0.456925	-0.42339	-0.606886	-0.397937	-0.784789	-0.523516	-0.111924
squalene	-0.645219	-0.334319	-0.537025	-0.508215	-0.536486	-0.545829	-0.54171	-0.479915	-0.568191	-0.643649	-0.604362	-0.586383	-0.595407	-0.662335	-0.738858	-0.743406	-0.757709	-0.772828	-0.756853	-0.757914	-0.741109	-0.756201	-0.750904	-0.776335	-0.694449	-0.715601	-0.689212	-0.315372	-0.216899	-0.365069	-0.618531	-0.592159	-0.226742	-0.275293	-0.420222	-0.38311	-0.364673	-0.396527	-0.49375	-0.361054	-0.299917	-0.529077	-0.397955	-0.318907	-0.472697	-0.262628	-0.664064	-0.487597	-0.0507822
1,3-Cyclohexanedione	-0.637428	-0.32377	-0.532116	-0.492108	-0.550872	-0.543334	-0.51612	-0.485886	-0.577943	-0.626755	-0.600006	-0.570843	-0.587526	-0.637528	-0.720014	-0.729124	-0.74523	-0.758877	-0.741391	-0.740574	-0.720528	-0.744728	-0.734294	-0.760388	-0.664103	-0.691837	-0.663065	-0.305784	-0.218759	-0.345658	-0.599048	-0.550873	-0.223891	-0.292182	-0.418644	-0.38524	-0.388036	-0.379544	-0.465639	-0.320096	-0.248453	-0.482667	-0.349854	-0.280675	-0.458747	-0.240009	-0.66157	-0.485766	-0.0875523
S-carboxymethylcysteine	-0.505643	-0.114482	-0.440788	-0.29598	-0.36517	-0.309548	-0.438957	-0.458962	-0.412105	-0.367676	-0.414167	-0.460315	-0.484445	-0.567909	-0.640014	-0.612272	-0.62827	-0.661911	-0.636389	-0.655605	-0.600654	-0.639495	-0.630085	-0.701441	-0.615418	-0.619926	-0.601005	-0.126341	-0.161268	-0.243036	-0.455979	-0.459208	-0.233679	-0.286098	-0.481055	-0.311949	-0.1578	-0.400553	-0.497489	-0.222229	-0.251948	-0.495906	-0.370299	-0.29872	-0.640525	-0.385737	-0.760195	-0.558183	-0.055132
linoleic acid	-0.508278	-0.183186	-0.511683	-0.375192	-0.448025	-0.339134	-0.467183	-0.393649	-0.425742	-0.463672	-0.477366	-0.551322	-0.524109	-0.612447	-0.658598	-0.646837	-0.65899	-0.691487	-0.674339	-0.70003	-0.648598	-0.689827	-0.683755	-0.748511	-0.653448	-0.662025	-0.643758	-0.159525	-0.176951	-0.339227	-0.580209	-0.550944	-0.178344	-0.270065	-0.471677	-0.290811	-0.16913	-0.481675	-0.566335	-0.353308	-0.301471	-0.590521	-0.455435	-0.404957	-0.600788	-0.359427	-0.696458	-0.564942	-0.0189637
trans-3,5-Dimethoxy-4-hydroxycinnamaldehyde	-0.505318	-0.125637	-0.518019	-0.383886	-0.419072	-0.326689	-0.504656	-0.451514	-0.431015	-0.444699	-0.446257	-0.562768	-0.551518	-0.634409	-0.697647	-0.683549	-0.694517	-0.72959	-0.713745	-0.736694	-0.678371	-0.716816	-0.706403	-0.774439	-0.711097	-0.707392	-0.693244	-0.177456	-0.199597	-0.314738	-0.568897	-0.578858	-0.184282	-0.194018	-0.425159	-0.32596	-0.113509	-0.47845	-0.518815	-0.258516	-0.298795	-0.59246	-0.451104	-0.382081	-0.664521	-0.423982	-0.743083	-0.591772	-0.0285203
5-Hydroxyindole-2-carboxylic acid	-0.541981	-0.162167	-0.546394	-0.417493	-0.458676	-0.370121	-0.54336	-0.467389	-0.477862	-0.499917	-0.501804	-0.609941	-0.59371	-0.682453	-0.742465	-0.733291	-0.742903	-0.774451	-0.760672	-0.78096	-0.731412	-0.760347	-0.751431	-0.811334	-0.74963	-0.752593	-0.737795	-0.222602	-0.224639	-0.361729	-0.601549	-0.612348	-0.184542	-0.192226	-0.425464	-0.349972	-0.16816	-0.480459	-0.523466	-0.301256	-0.328146	-0.62017	-0.470298	-0.402963	-0.66956	-0.43793	-0.73499	-0.580272	-0.0450174
Aconitic Acid	0.211515	0.435521	0.112868	0.209519	0.147553	0.349194	0.100602	0.223364	0.00725776	-0.141609	-0.0633475	-0.185473	-0.0420262	-0.200234	-0.16174	-0.0462876	-0.060764	-0.0856329	-0.0949292	-0.117568	-0.0431146	-0.193919	-0.1688	-0.267776	-0.0734663	-0.0914656	-0.0839594	0.461429	0.140587	-0.0423941	-0.274285	-0.281076	0.223037	-0.0974241	-0.0637989	-0.0341179	0.205173	-0.243851	-0.241935	-0.0107805	0.0838003	-0.314801	-0.286616	-0.316728	-0.180381	0.0406185	-0.23196	-0.228683	-0.0812295
cis-1,2-Dihydronaphthalene-1,2-diol	-0.509899	-0.361529	-0.174169	-0.0933521	-0.250097	0.0347123	-0.201712	-0.195101	-0.319144	-0.209734	-0.262744	-0.416822	-0.450361	-0.473783	-0.356269	-0.200538	-0.198102	-0.280565	-0.229185	-0.367391	-0.265405	-0.24583	-0.39238	-0.54595	-0.275462	-0.370355	-0.396028	0.154808	0.215194	-0.268298	-0.287393	-0.158083	-0.310981	-0.561341	-0.582493	-0.39899	-0.299434	-0.339396	-0.38427	-0.436223	-0.370437	-0.497466	-0.553577	-0.623522	-0.284054	-0.221685	-0.747976	-0.558727	0.166059
mucic acid	-0.012574	-0.143084	0.120589	0.161647	0.113783	0.358314	0.0869714	0.0322691	-0.0556548	-0.116843	0.0243733	-0.277354	-0.282111	-0.137131	0.0215723	0.0738095	0.0675115	0.00912324	0.010576	-0.0397727	0.054644	-0.0493505	-0.120604	-0.189589	-0.000264372	-0.0658229	-0.0756941	0.0952165	0.0193838	-0.340772	-0.345949	-0.244373	-0.240933	-0.376088	-0.345372	-0.462033	-0.132809	-0.402846	-0.217224	-0.254456	-0.062613	-0.206378	-0.330797	-0.385283	0.00447541	0.0666687	-0.380313	-0.549981	-0.0488036
2'-deoxyguanosine	-0.0914869	0.0432629	-0.144363	-0.134892	-0.355913	-0.0749916	-0.066183	-0.00128324	-0.172636	-0.221515	-0.145401	-0.0783682	-0.0211203	-0.201906	-0.284453	-0.100483	-0.11021	-0.121771	-0.118197	-0.148496	-0.107695	-0.128474	-0.118872	-0.284926	0.0037642	-0.0943739	-0.0888162	0.44565	0.339137	0.0534119	-0.248136	0.00933686	0.259836	-0.029884	-0.221554	0.104492	-0.136164	0.219891	0.0157149	-0.0514422	0.247017	-0.0236743	0.0748824	-0.00958968	-0.0195556	0.0626834	-0.246612	-0.116125	-0.0651247
ribulose-5-phosphate	-0.113291	0.0408298	-0.260329	-0.264885	-0.449018	-0.196983	-0.339714	-0.0966974	-0.303561	-0.31592	-0.358844	-0.313249	-0.205488	-0.481239	-0.508518	-0.334572	-0.326518	-0.342912	-0.349244	-0.399387	-0.389658	-0.328535	-0.32076	-0.492814	-0.30455	-0.372958	-0.385765	0.285842	0.271824	-0.124864	-0.300794	-0.13738	0.297101	0.0967919	-0.0960633	0.0863067	-0.0763586	0.204254	0.054323	-0.0995241	0.0187803	-0.241705	-0.127791	-0.210851	-0.248765	-0.210672	-0.202082	-0.0409092	0.0941013
2-ketoadipate	-0.329982	-0.0456667	-0.500015	-0.419661	-0.422815	-0.168406	-0.375601	-0.192784	-0.631659	-0.422789	-0.272664	-0.595307	-0.494372	-0.573421	-0.647936	-0.634452	-0.633393	-0.644594	-0.655176	-0.667868	-0.629518	-0.639547	-0.628102	-0.676064	-0.559284	-0.642669	-0.646062	-0.127558	-0.126355	-0.336042	-0.493562	-0.489095	0.278211	0.109001	-0.149788	-0.242249	-0.0906763	-0.376995	-0.360354	-0.209927	-0.029743	-0.51538	-0.38635	-0.361129	-0.410119	-0.289051	-0.465833	-0.490533	-0.263413
lipoic acid	-0.016047	0.14761	-0.24795	-0.210178	-0.188411	0.207446	-0.0203813	0.120578	-0.110812	-0.0269126	0.148426	-0.29138	-0.157912	-0.278816	-0.370008	-0.220237	-0.20892	-0.242197	-0.235404	-0.29414	-0.240372	-0.189473	-0.216624	-0.328157	-0.19861	-0.311428	-0.352164	0.279721	0.201148	-0.0630389	-0.199086	-0.220034	0.155953	0.305114	-0.0385301	0.0334284	0.268061	-0.179895	-0.0823298	-0.0446212	0.0355258	-0.340968	-0.263492	-0.257016	-0.17467	-0.107832	-0.399878	-0.436454	-0.089905
3-Cyanoalanine	-0.0424921	0.11813	-0.420335	-0.396313	-0.351048	-0.077358	-0.24879	-0.0969854	-0.0185503	-0.016827	0.0447925	-0.209059	-0.127092	-0.279584	-0.390567	-0.309766	-0.303998	-0.328168	-0.344188	-0.36204	-0.314512	-0.277823	-0.221453	-0.373664	-0.349874	-0.356338	-0.37878	0.2009	-0.0151564	-0.014165	-0.319971	-0.305948	0.112983	0.432883	-0.0269842	0.162408	0.305482	-0.00532235	0.0924318	0.172284	0.0853752	-0.18849	-0.0420115	-0.0647891	-0.394536	-0.362388	-0.353732	-0.342882	-0.0463321
DL-dihydrosphingosine	0.131899	0.486821	-0.370998	-0.165271	-0.126033	0.146886	-0.141152	-0.0405592	-0.033205	-0.0547203	0.0679126	-0.331819	-0.169163	-0.246643	-0.396465	-0.400777	-0.396913	-0.389123	-0.407409	-0.384311	-0.354569	-0.393847	-0.310442	-0.30746	-0.382175	-0.383044	-0.385735	-0.00222014	-0.195961	-0.202723	-0.303935	-0.420579	0.271915	0.56645	0.257143	0.0411893	0.356245	-0.29163	-0.0837994	0.207601	0.0678824	-0.337383	-0.100545	-0.0717744	-0.447376	-0.260639	-0.133611	-0.308388	-0.397745
histidine	-0.0992017	0.130939	-0.311816	-0.133635	-0.165203	-0.0852603	-0.183775	-0.168091	-0.637144	-0.0748878	-0.103703	-0.276452	-0.235892	-0.276646	-0.364256	-0.396914	-0.394684	-0.385286	-0.384143	-0.365589	-0.376114	-0.358051	-0.321282	-0.289722	-0.287233	-0.34257	-0.342533	-0.213189	-0.137607	-0.12862	0.0125536	-0.00650501	0.450793	0.158852	0.0266682	-0.0805464	0.0125696	-0.161159	-0.167312	0.0687133	0.171733	-0.177221	-0.113477	-0.071157	-0.309512	-0.162218	-0.141086	-0.160697	-0.326
Acetol	-0.0914785	0.0388917	0.0515782	-0.000808307	-0.22253	-0.0672132	0.0789715	-0.000627331	-0.318251	-0.0183644	-0.00109573	0.00588372	-0.0354178	-0.0271739	-0.150136	-0.126256	-0.140706	-0.119254	-0.110804	-0.0708523	-0.0846374	-0.109841	-0.0565662	-0.0321997	0.116939	-0.0320317	-0.0254009	0.0979622	0.0277729	0.139124	0.190632	0.180315	0.104669	-0.128798	-0.180518	-0.0394075	-0.192994	0.10588	-0.038386	0.0571625	0.423934	0.219895	0.239428	0.275544	0.10028	0.246783	-0.159848	0.0159736	-0.383215
galactose	-0.518533	-0.240848	-0.515172	-0.354	-0.615936	-0.471161	-0.460232	-0.449833	-0.816691	-0.56585	-0.663989	-0.640033	-0.642682	-0.627501	-0.661202	-0.733611	-0.740933	-0.728018	-0.730023	-0.711218	-0.711609	-0.736183	-0.704913	-0.694122	-0.566442	-0.656122	-0.627842	-0.40736	-0.357061	-0.440394	-0.456982	-0.325883	0.0435493	-0.208279	-0.247292	-0.42873	-0.620165	-0.233292	-0.199704	-0.190928	-0.0290045	-0.300884	-0.152806	-0.194962	-0.427081	-0.291587	-0.38435	-0.288429	-0.430541
Sedoheptulose	-0.231408	-0.104713	-0.539257	-0.600281	-0.759163	-0.655209	-0.695199	-0.593501	-0.210883	-0.0970505	-0.164355	-0.0631366	-0.13825	-0.138384	-0.311387	-0.438953	-0.441276	-0.425594	-0.453358	-0.40342	-0.403831	-0.409634	-0.247385	-0.276448	-0.42059	-0.337992	-0.315887	-0.255357	-0.199007	-0.0311556	-0.207955	-0.100547	0.289731	0.253919	-0.109488	0.191995	0.105061	0.153168	-0.0953908	0.184213	0.295799	0.165003	0.382329	0.396712	-0.432557	-0.340333	0.012	0.0896653	-0.00133189
8-Aminocaprylic acid	-0.102989	0.119942	-0.349715	-0.141129	-0.242402	-0.220509	-0.0588944	-0.253455	-0.119627	0.0744762	0.0429357	0.164355	0.0725043	0.121769	-0.0283737	-0.0765887	-0.0917553	-0.0907086	-0.0966641	-0.0579035	0.00915049	-0.104002	-0.0150438	-0.0546629	-0.0691987	0.00532786	0.0276732	0.020075	-0.202715	0.413237	-0.0336221	0.163028	0.288462	0.208909	-0.110159	0.175761	0.144806	0.0405692	0.079932	0.419436	0.369819	0.215656	0.317798	0.298051	-0.238155	-0.114081	-0.189469	-0.0327863	-0.139674
4-Hydroxybenzoic acid	-0.177334	-0.000558296	0.25856	0.163693	-0.024296	0.195273	-0.180383	-0.138946	0.0673445	-0.171928	-0.00587749	-0.169459	-0.296013	-0.0508438	0.0769376	0.0135284	0.0259505	0.0246672	-0.0190636	-0.0318969	0.0627338	-0.0734569	-0.121041	-0.0800942	-0.0561099	-0.0752673	-0.0907347	-0.0464604	-0.190655	-0.0377557	-0.109256	-0.177807	-0.0281232	-0.0345199	0.0144946	-0.490856	-0.336091	-0.0510622	0.094959	-0.0179126	-0.0568332	0.0156143	0.0264003	-0.0656137	0.0229044	-0.221559	0.025772	0.18623	-0.213058
N-Methyl-L-glutamic acid	0.0578419	0.0775379	0.374547	0.463746	0.336283	0.671764	0.240716	0.211138	0.143844	-0.0856545	0.129344	-0.260319	-0.263105	-0.109159	0.0738883	0.194046	0.207291	0.170035	0.158285	0.108809	0.192799	0.112121	-0.0172182	-0.0141571	0.142138	0.01563	-0.0206887	0.16409	-0.00612987	-0.28944	-0.15137	-0.177485	-0.212927	-0.0840378	-0.114693	-0.555851	-0.264342	-0.238174	0.0849099	-0.238347	-0.180565	-0.192913	-0.277462	-0.376829	0.150022	0.0538369	-0.171771	-0.215788	-0.310164
pyrogallol	-0.330036	-0.262169	0.295268	0.328857	0.141267	0.31639	0.0222234	-0.100749	-0.138766	-0.239842	-0.121827	-0.279211	-0.433853	-0.177337	0.0367143	0.0949838	0.10211	0.0590195	0.0655614	0.0116381	0.0987682	0.00447416	-0.146158	-0.10565	0.0394403	-0.0558019	-0.0779215	-0.0933503	-0.128395	-0.263314	-0.12041	-0.0887638	-0.331165	-0.406103	-0.301479	-0.758696	-0.588877	-0.239057	0.00213034	-0.268429	-0.240236	-0.123904	-0.260871	-0.362579	0.146952	0.0584211	-0.282652	-0.112921	-0.24281
Adipamide	-0.285503	-0.209121	0.253755	0.297519	0.12565	0.350892	0.00535969	-0.115593	-0.171108	-0.274177	-0.159751	-0.433337	-0.551398	-0.296975	-0.0923546	-0.0419856	-0.0317839	-0.0693145	-0.0696392	-0.113742	-0.0394207	-0.103989	-0.243957	-0.206708	-0.0708369	-0.196945	-0.223787	-0.159718	-0.210159	-0.409199	-0.203739	-0.225769	-0.444408	-0.308489	-0.213571	-0.851147	-0.625492	-0.26559	0.110562	-0.22549	-0.269312	-0.176705	-0.280102	-0.37695	0.0552479	-0.0507501	-0.337499	-0.247813	-0.368496
tartaric acid	0.161931	0.226494	0.567527	0.63294	0.424386	0.454594	0.314737	0.212509	0.284043	0.347152	0.20239	0.354376	0.220521	0.16692	0.27726	0.491004	0.502367	0.480614	0.49645	0.488203	0.477471	0.495107	0.44002	0.46469	0.46997	0.405683	0.364775	0.348867	0.0623788	0.254423	0.598698	0.507523	-0.0643735	0.0438896	-0.0823346	-0.0264945	-0.073012	0.429935	0.500071	0.197447	0.0943006	0.355591	0.215815	0.11829	0.252235	0.274095	0.132116	0.558595	-0.231546
(+-)-Dihydrocarveol	0.35309	0.601938	0.489862	0.623655	0.456217	0.727337	0.307567	0.203746	0.355467	0.277446	0.331496	0.065357	0.0781707	0.172031	0.232677	0.314569	0.323553	0.313119	0.315422	0.279767	0.350909	0.250959	0.206556	0.238111	0.272718	0.226944	0.203234	0.329368	0.136345	0.0552799	0.282901	0.150503	0.0755605	0.107978	0.26637	-0.182822	0.135592	-0.0263661	0.170046	0.254472	0.0741937	0.0351556	0.0435107	-0.0190831	0.0481454	0.0644045	0.13815	0.139547	-0.299808
ribose	0.161426	0.314265	0.549189	0.451793	0.473467	0.638177	0.488538	0.306861	0.447374	0.348213	0.554867	0.324568	0.228891	0.372743	0.390249	0.526954	0.533189	0.511441	0.524095	0.474531	0.568423	0.506904	0.407793	0.391347	0.477528	0.415858	0.372272	0.47751	0.258178	0.479026	0.410871	0.28346	-0.099157	0.133533	0.213866	-0.119053	0.126863	0.159932	0.395483	0.386252	0.155503	0.25414	0.146924	0.106971	0.396657	0.236764	-0.0491549	0.130634	-0.13223
uric acid	0.351493	0.554604	0.233125	0.197744	0.323503	0.152846	0.365018	0.377826	0.0800732	0.0348933	0.151466	0.33372	0.43024	0.25522	0.136418	0.16694	0.139103	0.189857	0.169065	0.247574	0.234415	0.103309	0.205549	0.202796	0.288136	0.317795	0.356196	0.437004	0.103906	0.428941	0.123751	0.0543528	0.479001	0.190677	0.345541	0.348651	0.226942	0.221642	0.099711	0.402842	0.445156	0.199129	0.244282	0.272043	0.20108	0.309588	0.237613	0.265137	-0.2534
4-hydroxybutyrate	0.00278862	0.173579	0.0129624	0.010937	0.11672	-0.0985568	0.12178	0.0895036	-0.177252	-0.297438	-0.0712763	0.160538	0.158984	0.0016692	-0.123056	-0.010803	-0.0345124	-0.00535058	-0.0252237	0.0580255	0.044763	-0.0465576	0.00488818	-0.00979928	0.0929572	0.0966688	0.129269	0.211301	0.0175576	0.280194	-0.150377	-0.0598862	0.366646	0.195954	0.00494035	0.0820152	-0.0674747	0.224444	0.113297	0.156967	0.293758	0.118294	0.147891	0.187405	0.179264	0.293944	-0.0431767	0.128744	-0.217802
Elaidic acid	0.0755694	0.0395889	0.25177	0.177672	0.169215	0.0592633	0.222319	0.0558769	0.124024	0.104676	0.135407	0.354017	0.256732	0.240853	0.227786	0.317447	0.2884	0.259981	0.276882	0.284463	0.33669	0.215144	0.240441	0.158834	0.296268	0.326401	0.344805	0.381366	0.208951	0.38824	0.0987759	0.208081	-0.0375978	-0.335696	-0.303284	0.0827682	0.13636	0.0887688	-0.0696106	0.163666	0.30718	0.269489	0.140274	0.166735	0.178888	0.35628	-0.217958	-0.0397104	0.174768
9-Phenanthrol	0.430492	0.430391	0.434576	0.232297	0.391594	0.161534	0.409271	0.247836	0.313664	0.229061	0.254891	0.467944	0.471709	0.460001	0.40996	0.386208	0.356624	0.382396	0.377078	0.405152	0.433603	0.310216	0.379015	0.304674	0.393226	0.475796	0.509405	0.461946	0.294699	0.550978	0.230553	0.209771	0.0875147	-0.101552	0.410549	0.254137	0.267543	0.294117	0.268416	0.618295	0.42841	0.420182	0.35209	0.374736	0.287848	0.252552	0.1967	0.141675	0.154217
3-aminopropionitrile	0.566322	0.506677	0.441378	0.586262	0.493737	0.431107	0.434847	0.518615	0.321354	0.283819	0.101191	0.356492	0.492964	0.27017	0.371184	0.447994	0.440222	0.462632	0.452399	0.46929	0.432111	0.370274	0.409165	0.389661	0.464207	0.488879	0.506198	0.490849	0.192497	0.146592	0.307184	0.310381	0.349772	-0.0468292	0.179487	0.409423	0.187679	0.261015	0.104446	0.0702496	0.15479	0.143126	0.107119	0.0114421	0.149716	0.212287	0.4912	0.442037	-0.0574644
saccharopine	0.344258	0.39149	0.431983	0.316828	0.0725296	0.234531	0.194183	0.264572	0.122309	0.170725	0.111762	0.341503	0.359079	0.191425	0.214118	0.358115	0.340973	0.34287	0.331575	0.331915	0.358987	0.251472	0.322323	0.198319	0.432484	0.38946	0.399198	0.708078	0.387944	0.30804	0.246699	0.344433	0.421885	-0.145754	0.00274131	0.278257	0.0824444	0.465189	0.187203	0.28182	0.556284	0.382164	0.3478	0.231256	0.214095	0.304957	0.208452	0.38479	-0.0885566
kyotorphin	0.564726	0.393459	0.45406	0.296934	0.237718	0.276144	0.45705	0.494512	0.406217	0.341066	0.403264	0.664118	0.717092	0.564338	0.528904	0.653033	0.634938	0.653847	0.636759	0.659923	0.663592	0.572737	0.652287	0.548747	0.715695	0.721472	0.73547	0.765186	0.491481	0.536879	0.339248	0.496219	0.533426	0.0845687	0.187258	0.599243	0.334404	0.572325	0.292903	0.367473	0.66623	0.576146	0.515112	0.425919	0.52419	0.538269	0.483656	0.477244	0.0641943
Allylmalonic acid	0.323313	0.267702	0.528793	0.577712	0.389714	0.531999	0.353635	0.230299	0.333293	0.152901	0.16339	0.243261	0.23964	0.145673	0.232463	0.542222	0.542549	0.492007	0.533963	0.462209	0.489017	0.477571	0.387214	0.306887	0.488288	0.420111	0.397487	0.56725	0.572894	0.049257	0.242666	0.396893	-0.0157822	-0.185518	-0.0960934	-0.0218739	0.0659518	0.251299	0.202437	0.02214	0.0809796	0.146332	0.0167503	-0.0617687	0.354361	0.529883	0.0451861	0.154727	0.134308
gly-pro	0.235337	0.0453379	0.464762	0.393117	0.248835	0.25931	0.244839	0.298871	0.13257	-0.0349767	0.0110994	0.213404	0.210665	0.191988	0.343987	0.42706	0.410457	0.385547	0.379585	0.37124	0.406141	0.245538	0.241347	0.220518	0.393295	0.390054	0.402581	0.38244	0.239271	0.115267	0.0452976	0.165606	0.169153	-0.462452	-0.284818	0.0142792	0.0330708	-0.0275358	-0.232225	-0.207292	0.198325	0.121149	-0.0598945	-0.104908	0.3601	0.517743	0.129791	0.205511	0.193966
phosphate	0.12007	-0.0907374	0.428723	0.336965	0.171353	0.25654	0.168241	0.201083	0.12685	-0.0854939	-0.0104578	0.121236	0.0886472	0.122846	0.30105	0.407155	0.395247	0.354425	0.355993	0.320613	0.372886	0.234377	0.191378	0.151005	0.347005	0.324151	0.327959	0.338785	0.265969	-0.0138228	-0.0442129	0.116056	0.0298436	-0.512624	-0.348874	-0.13122	-0.0830878	-0.0539427	-0.209777	-0.27435	0.106104	0.078613	-0.106731	-0.177811	0.358576	0.475265	0.0331517	0.0950006	0.20664
[truncated: 214 more columns]
